# Supplementary material for: Genome-Wide Identification and Evolutionary Analysis of Ionotropic Receptors Gene Family: Insights into Olfaction Ability Evolution and Antennal Expression Patterns in Oratosquilla oratoria
Source: Animals (Basel). 2025 Mar 16;15(6):852. doi: 10.3390/ani15060852 (PMC11939437; doi:10.3390/ani15060852)
Supplement: Supplementary file 1 [file animals-15-00852-s001.zip]

Archive with 7 entries (7 files):
- Figure S1.jpg
- Figure S2.jpg
- Table S1.xls
- Table S2.xlsx
- Table S3.pdf
- Table S4.xlsx
- Table S5.xlsx
