# Supplementary material for: Genome-Wide Identification and Evolutionary Analysis of Ionotropic Receptors Gene Family: Insights into Olfaction Ability Evolution and Antennal Expression Patterns in Oratosquilla oratoria
Source: Animals (Basel). 2025 Mar 16;15(6):852. doi: 10.3390/ani15060852 (PMC11939437; doi:10.3390/ani15060852)
Supplement: Supplementary file 1 [file animals-15-00852-s001.zip › Table S1.xls]

## Sheet: 01ionotropic glutamate receptor
Table S1. IR/iGluR Protein Sequence IDs
Accession ID	Data Source
AHN49644.1	NCBI
AHN49642.1	NCBI
AHN49641.1	NCBI
CEF34378.1	NCBI
QCO69763.1	NCBI
AGJ51189.1	NCBI
ROT70491.1	NCBI
ROT70490.1	NCBI
KAA0202204.1	NCBI
QCO69762.1	NCBI
AGJ51188.1	NCBI
XP_069970704.1	NCBI
XP_069970703.1	NCBI
XP_069970702.1	NCBI
XP_069953216.1	NCBI
XP_069170057.1	NCBI
XP_045585174.2	NCBI
XP_069170056.1	NCBI
XP_045585173.2	NCBI
XP_068230878.1	NCBI
XP_066943242.1	NCBI
KAB7494816.1	NCBI
RXG51668.1	NCBI
RXG57452.1	NCBI
XP_069984698.1	NCBI
XP_023346465.1	NCBI
XP_023334024.1	NCBI
XP_018027224.1	NCBI
XP_018027084.1	NCBI
KAF0314698.1	NCBI
KAF0314614.1	NCBI
KAF0308662.1	NCBI
KAF0307221.1	NCBI
KAF0307199.1	NCBI
KAF0302297.1	NCBI
KAF0288579.1	NCBI
KAA0197271.1	NCBI
XP_023336240.1	NCBI
XP_023336239.1	NCBI
QQP50897.1	NCBI
XP_069941257.1	NCBI
XP_069941256.1	NCBI
XP_069941255.1	NCBI
XP_032793779.2	NCBI
ROT67735.1	NCBI
XP_069982143.1	NCBI
XP_068223320.1	NCBI
XP_068205986.1	NCBI
XP_068205985.1	NCBI
XP_066943798.1	NCBI
XP_066943797.1	NCBI
XP_066990033.1	NCBI
XP_065556621.1	NCBI
XP_065556620.1	NCBI
XP_065556611.1	NCBI
XP_065556610.1	NCBI
XP_065556605.1	NCBI
XP_065556599.1	NCBI
XP_065556598.1	NCBI
XP_065556597.1	NCBI
XP_065556596.1	NCBI
XP_065556595.1	NCBI
XP_064101006.1	NCBI
XP_064101005.1	NCBI
XP_064101004.1	NCBI
XP_064100194.1	NCBI
XP_064100193.1	NCBI
XP_064100192.1	NCBI
XP_064100191.1	NCBI
XP_064096554.1	NCBI
XP_064094505.1	NCBI
XP_064094504.1	NCBI
XP_064094503.1	NCBI
XP_064094502.1	NCBI
XP_064121826.1	NCBI
XP_063876421.1	NCBI
XP_063876420.1	NCBI
XP_063876419.1	NCBI
XP_063876417.1	NCBI
XP_063876416.1	NCBI
XP_063876415.1	NCBI
XP_063876414.1	NCBI
XP_063876413.1	NCBI
XP_063876412.1	NCBI
XP_063858444.1	NCBI
XP_063858442.1	NCBI
XP_063606339.1	NCBI
XP_057364692.1	NCBI
XP_059088886.1	NCBI
XP_059086902.1	NCBI
XP_059095945.1	NCBI
XP_059093676.1	NCBI
XP_050723454.1	NCBI
XP_050723453.1	NCBI
XP_050723452.1	NCBI
XP_050723451.1	NCBI
XP_050723450.1	NCBI
XP_050723449.1	NCBI
XP_050723448.1	NCBI
XP_050723447.1	NCBI
XP_050723446.1	NCBI
XP_050723444.1	NCBI
XP_050723443.1	NCBI
XP_050723442.1	NCBI
XP_050723441.1	NCBI
XP_050723440.1	NCBI
XP_050723439.1	NCBI
XP_050723438.1	NCBI
XP_050723437.1	NCBI
XP_050723436.1	NCBI
XP_050723435.1	NCBI
XP_050723433.1	NCBI
XP_050723432.1	NCBI
XP_050723431.1	NCBI
XP_050723430.1	NCBI
XP_050723429.1	NCBI
XP_050723428.1	NCBI
XP_050723427.1	NCBI
XP_050723426.1	NCBI
XP_050723425.1	NCBI
XP_050723424.1	NCBI
XP_050723422.1	NCBI
XP_050723421.1	NCBI
XP_050723420.1	NCBI
XP_050723419.1	NCBI
XP_050723418.1	NCBI
XP_050723417.1	NCBI
XP_050723416.1	NCBI
XP_050723415.1	NCBI
XP_050723414.1	NCBI
XP_050723413.1	NCBI
XP_050723411.1	NCBI
XP_050723410.1	NCBI
XP_050723409.1	NCBI
XP_050723408.1	NCBI
XP_050723407.1	NCBI
XP_050723406.1	NCBI
XP_050723405.1	NCBI
XP_050723404.1	NCBI
XP_050723403.1	NCBI
XP_050723402.1	NCBI
XP_050723400.1	NCBI
XP_050716691.1	NCBI
XP_050716690.1	NCBI
XP_069971532.1	NCBI
XP_069987700.1	NCBI
XP_027212354.2	NCBI
XP_069191348.1	NCBI
XP_023334006.1	NCBI
XP_018027085.1	NCBI
XP_045036080.1	NCBI
XP_032795486.2	NCBI
XP_032796246.2	NCBI
XP_045035557.1	NCBI
XP_045035556.1	NCBI
XP_045035555.1	NCBI
XP_032796244.2	NCBI
XP_032780449.2	NCBI
XP_032779704.2	NCBI
XP_032785934.1	NCBI
XP_032785255.1	NCBI
KAG0718311.1	NCBI
KAG0715188.1	NCBI
KAF0314635.1	NCBI
KAF0314387.1	NCBI
KAF0308664.1	NCBI
KAF0292837.1	NCBI
KZS15242.1	NCBI
XP_069170055.1	NCBI
XP_069170054.1	NCBI
XP_069170053.1	NCBI
XP_069170052.1	NCBI
XP_045599809.1	NCBI
XP_023347232.1	NCBI
XP_023347231.1	NCBI
XP_023347230.1	NCBI
XP_069177875.1	NCBI
XP_032796540.2	NCBI
XP_032796538.2	NCBI
XP_032796539.2	NCBI
XP_032796531.2	NCBI
XP_032796533.2	NCBI
XP_032796535.2	NCBI
XP_032796264.2	NCBI
XP_032796262.2	NCBI
XP_045035548.1	NCBI
XP_045035546.1	NCBI
XP_045035545.1	NCBI
XP_045035544.1	NCBI
XP_045035543.1	NCBI
XP_045035542.1	NCBI
XP_045035541.1	NCBI
XP_045035540.1	NCBI
XP_045035539.1	NCBI
XP_045035538.1	NCBI
XP_045035537.1	NCBI
XP_045035536.1	NCBI
XP_045035535.1	NCBI
XP_045035534.1	NCBI
XP_045035533.1	NCBI
XP_045031884.1	NCBI
XP_045031883.1	NCBI
XP_045031882.1	NCBI
XP_032786280.2	NCBI
XP_032786279.2	NCBI
XP_045029956.1	NCBI
XP_045029954.1	NCBI
XP_032786265.2	NCBI
XP_032786266.2	NCBI
XP_045029520.1	NCBI
XP_045029519.1	NCBI
XP_032784686.2	NCBI
XP_032779716.2	NCBI
XP_032779715.2	NCBI
XP_032779714.2	NCBI
XP_032779712.2	NCBI
XP_045026519.1	NCBI
XP_032779713.2	NCBI
XP_032779709.2	NCBI
XP_032779710.2	NCBI
XP_032779707.2	NCBI
XP_032776413.2	NCBI
XP_069970763.1	NCBI
XP_069994948.1	NCBI
XP_069953215.1	NCBI
XP_069953214.1	NCBI
XP_069953213.1	NCBI
XP_069953212.1	NCBI
XP_069953211.1	NCBI
XP_069951458.1	NCBI
XP_069951455.1	NCBI
XP_069951454.1	NCBI
XP_053641790.2	NCBI
XP_069951046.1	NCBI
XP_069950352.1	NCBI
XP_069941763.1	NCBI
XP_069939189.1	NCBI
XP_053655872.1	NCBI
XP_069169716.1	NCBI
XP_069168855.1	NCBI
XP_069160276.1	NCBI
XP_069159789.1	NCBI
XP_069195417.1	NCBI
XP_069191710.1	NCBI
XP_069191009.1	NCBI
XP_069190914.1	NCBI
XP_069188792.1	NCBI
XP_069171939.1	NCBI
XP_045600619.1	NCBI
XP_045599811.1	NCBI
XP_068219629.1	NCBI
XP_068210686.1	NCBI
XP_068210468.1	NCBI
XP_068210464.1	NCBI
XP_068250505.1	NCBI
XP_068248916.1	NCBI
XP_068248904.1	NCBI
XP_068247429.1	NCBI
XP_068241248.1	NCBI
XP_068241246.1	NCBI
XP_068241192.1	NCBI
XP_068236020.1	NCBI
XP_068230877.1	NCBI
XP_068227768.1	NCBI
XP_068200636.1	NCBI
XP_066963363.1	NCBI
XP_066948262.1	NCBI
XP_066948261.1	NCBI
XP_066948260.1	NCBI
XP_066948259.1	NCBI
XP_066948258.1	NCBI
XP_066947200.1	NCBI
XP_066947199.1	NCBI
XP_066943243.1	NCBI
XP_066984732.1	NCBI
XP_066984727.1	NCBI
XP_066982738.1	NCBI
XP_066982691.1	NCBI
XP_066981215.1	NCBI
XP_066980161.1	NCBI
XP_066967134.1	NCBI
XP_066971434.1	NCBI
XP_066969153.1	NCBI
XP_065579979.1	NCBI
XP_064102721.1	NCBI
XP_064102699.1	NCBI
XP_064102675.1	NCBI
XP_064101701.1	NCBI
XP_064101116.1	NCBI
XP_064100195.1	NCBI
XP_064099489.1	NCBI
XP_064099371.1	NCBI
XP_064098737.1	NCBI
XP_064098733.1	NCBI
XP_064095572.1	NCBI
XP_064095260.1	NCBI
XP_064087791.1	NCBI
XP_064116393.1	NCBI
XP_064116330.1	NCBI
XP_064118710.1	NCBI
XP_064118709.1	NCBI
XP_064118708.1	NCBI
XP_064118707.1	NCBI
XP_063848100.1	NCBI
XP_063847533.1	NCBI
XP_063845577.1	NCBI
XP_063845576.1	NCBI
XP_063886458.1	NCBI
XP_063886436.1	NCBI
XP_063886372.1	NCBI
XP_063886371.1	NCBI
XP_063886245.1	NCBI
XP_063885590.1	NCBI
XP_063885589.1	NCBI
XP_063885588.1	NCBI
XP_063885587.1	NCBI
XP_063885585.1	NCBI
XP_063885584.1	NCBI
XP_063885566.1	NCBI
XP_063884802.1	NCBI
XP_063879422.1	NCBI
XP_063876411.1	NCBI
XP_063876410.1	NCBI
XP_063874183.1	NCBI
XP_063874181.1	NCBI
XP_063850508.1	NCBI
XP_063879787.1	NCBI
XP_063879776.1	NCBI
XP_063879748.1	NCBI
XP_063872523.1	NCBI
XP_063871822.1	NCBI
XP_063871752.1	NCBI
XP_063871700.1	NCBI
XP_063615309.1	NCBI
XP_063600290.1	NCBI
XP_063599998.1	NCBI
XP_063584653.1	NCBI
XP_059352072.1	NCBI
XP_057380404.2	NCBI
XP_057374282.2	NCBI
XP_057378271.1	NCBI
XP_057378180.1	NCBI
XP_057377608.1	NCBI
XP_057376162.1	NCBI
XP_057376140.1	NCBI
XP_057374712.1	NCBI
XP_057374700.1	NCBI
XP_057374698.1	NCBI
XP_057374697.1	NCBI
XP_059082646.1	NCBI
XP_059098836.1	NCBI
XP_050740074.1	NCBI
XP_050728575.1	NCBI
XP_050728574.1	NCBI
XP_050723460.1	NCBI
XP_050723459.1	NCBI
XP_050714211.1	NCBI
XP_050713413.1	NCBI
XP_050713410.1	NCBI
XP_050712678.1	NCBI
XP_050710441.1	NCBI
XP_063885564.1	NCBI
XP_045599816.1	NCBI
XP_066948263.1	NCBI
XP_063845579.1	NCBI
XP_063845578.1	NCBI
QCO69764.1	NCBI
AGJ51190.1	NCBI
NP_649176.1	NCBI
AAF49071.1	NCBI
KAI2474036.1	NCBI
AKO90021.1	NCBI
QEI46875.1	NCBI
QNS36193.1	NCBI
AMM70656.1	NCBI
ALD51347.1	NCBI
ADU79033.1	NCBI
GLV35186.1	NCBI
WVD93715.1	NCBI
WJJ63350.1	NCBI
QQP19802.1	NCBI
QLI62110.1	NCBI
QHR83094.1	NCBI
QGW45457.1	NCBI
KAE8574055.1	NCBI
THK33232.1	NCBI
AZB49414.1	NCBI
RLZ02255.1	NCBI
PSN56156.1	NCBI
AQN78504.1	NCBI
AKI28988.1	NCBI
ETN63667.1	NCBI
NP_001345262.1	NCBI
WWA59851.1	NCBI
KAH0950608.1	NCBI
AWT23327.1	NCBI
ALC44516.1	NCBI
WCF43332.1	NCBI
QAB43875.1	NCBI
XP_027214757.2	NCBI
XP_069969603.1	NCBI
XP_070001391.1	NCBI
XP_070001389.1	NCBI
XP_070001307.1	NCBI
XP_027207750.2	NCBI
XP_069994167.1	NCBI
XP_069994126.1	NCBI
XP_069993645.1	NCBI
XP_069993574.1	NCBI
XP_069982140.1	NCBI
XP_069943829.1	NCBI
XP_069175180.1	NCBI
XP_045621118.2	NCBI
XP_045619614.2	NCBI
XP_045612798.2	NCBI
XP_069184098.1	NCBI
XP_023331754.1	NCBI
XP_023320534.1	NCBI
XP_018012552.2	NCBI
KAG0719414.1	NCBI
XP_070000378.1	NCBI
XP_070000377.1	NCBI
XP_069999969.1	NCBI
XP_069999968.1	NCBI
XP_069175825.1	NCBI
XP_069156907.1	NCBI
XP_069156906.1	NCBI
XP_069156905.1	NCBI
XP_069156904.1	NCBI
XP_069156903.1	NCBI
XP_069191346.1	NCBI
XP_069191344.1	NCBI
XP_069191343.1	NCBI
XP_045585484.1	NCBI
XP_069172429.1	NCBI
XP_032795649.2	NCBI
XP_045036355.1	NCBI
XP_045031885.1	NCBI
ROT81116.1	NCBI
XP_069981605.1	NCBI
XP_069975246.1	NCBI
XP_069971676.1	NCBI
XP_070000379.1	NCBI
XP_069972474.1	NCBI
XP_069994443.1	NCBI
XP_069994125.1	NCBI
XP_069993575.1	NCBI
XP_069988623.1	NCBI
XP_069983853.1	NCBI
XP_069982931.1	NCBI
XP_069982153.1	NCBI
XP_069982152.1	NCBI
XP_069982150.1	NCBI
XP_069982149.1	NCBI
XP_069982141.1	NCBI
XP_069982139.1	NCBI
XP_069982138.1	NCBI
XP_069982648.1	NCBI
XP_069960126.1	NCBI
XP_069957204.1	NCBI
XP_069952103.1	NCBI
XP_069951456.1	NCBI
XP_053641789.2	NCBI
XP_069951453.1	NCBI
XP_053641787.2	NCBI
XP_069943810.1	NCBI
XP_069943767.1	NCBI
XP_069943198.1	NCBI
XP_069942958.1	NCBI
XP_069942931.1	NCBI
XP_069941781.1	NCBI
XP_053632774.2	NCBI
XP_069938822.1	NCBI
XP_069945718.1	NCBI
XP_069936887.1	NCBI
XP_069171650.1	NCBI
XP_045612754.2	NCBI
XP_069160800.1	NCBI
XP_069157677.1	NCBI
XP_069195193.1	NCBI
XP_069184186.1	NCBI
XP_045611359.2	NCBI
XP_045586021.2	NCBI
XP_068223519.1	NCBI
XP_068223246.1	NCBI
XP_068218801.1	NCBI
XP_068218799.1	NCBI
XP_068218798.1	NCBI
XP_068218797.1	NCBI
XP_068218796.1	NCBI
XP_068218794.1	NCBI
XP_068216666.1	NCBI
XP_068214133.1	NCBI
XP_068213801.1	NCBI
XP_068213800.1	NCBI
XP_068213798.1	NCBI
XP_068208570.1	NCBI
XP_068207781.1	NCBI
XP_068206418.1	NCBI
XP_068204040.1	NCBI
XP_068204038.1	NCBI
XP_068200478.1	NCBI
XP_068250825.1	NCBI
XP_068250104.1	NCBI
XP_068248902.1	NCBI
XP_068247434.1	NCBI
XP_068246679.1	NCBI
XP_068245258.1	NCBI
XP_068243634.1	NCBI
XP_068242524.1	NCBI
XP_068238809.1	NCBI
XP_068237470.1	NCBI
XP_068237350.1	NCBI
XP_068237227.1	NCBI
XP_068237226.1	NCBI
XP_068234255.1	NCBI
XP_068234024.1	NCBI
XP_068234023.1	NCBI
XP_068233742.1	NCBI
XP_068232548.1	NCBI
XP_068232547.1	NCBI
XP_068229291.1	NCBI
XP_068204612.1	NCBI
XP_068202897.1	NCBI
XP_068202884.1	NCBI
XP_068201661.1	NCBI
XP_068201562.1	NCBI
XP_068201561.1	NCBI
XP_066964365.1	NCBI
XP_066961644.1	NCBI
XP_066961643.1	NCBI
XP_066961608.1	NCBI
XP_066958194.1	NCBI
XP_066958193.1	NCBI
XP_066952497.1	NCBI
XP_066950621.1	NCBI
XP_066947201.1	NCBI
XP_066947174.1	NCBI
XP_066946947.1	NCBI
XP_066952703.1	NCBI
XP_066945233.1	NCBI
XP_066989662.1	NCBI
XP_066941549.1	NCBI
XP_066941538.1	NCBI
XP_066941527.1	NCBI
XP_066985103.1	NCBI
XP_066985102.1	NCBI
XP_066984761.1	NCBI
XP_066984759.1	NCBI
XP_066984748.1	NCBI
XP_066983221.1	NCBI
XP_066983167.1	NCBI
XP_066983151.1	NCBI
XP_066982801.1	NCBI
XP_066982668.1	NCBI
XP_066976705.1	NCBI
XP_066974897.1	NCBI
XP_066974238.1	NCBI
XP_066973635.1	NCBI
XP_066973634.1	NCBI
XP_066973633.1	NCBI
XP_066973632.1	NCBI
XP_066972279.1	NCBI
XP_066972278.1	NCBI
XP_066972277.1	NCBI
XP_066968121.1	NCBI
XP_066966987.1	NCBI
XP_066966986.1	NCBI
XP_066966985.1	NCBI
XP_066966984.1	NCBI
XP_066966983.1	NCBI
XP_066966982.1	NCBI
XP_066966354.1	NCBI
XP_066964513.1	NCBI
XP_066964504.1	NCBI
XP_065559539.1	NCBI
XP_064110308.1	NCBI
XP_064105956.1	NCBI
XP_064091301.1	NCBI
XP_064101780.1	NCBI
XP_064101109.1	NCBI
XP_064101060.1	NCBI
XP_064099393.1	NCBI
XP_064096440.1	NCBI
XP_064096225.1	NCBI
XP_064088433.1	NCBI
XP_064088201.1	NCBI
XP_064088200.1	NCBI
XP_064088103.1	NCBI
XP_064087341.1	NCBI
XP_064082929.1	NCBI
XP_064085112.1	NCBI
XP_064120609.1	NCBI
XP_064120598.1	NCBI
XP_064114127.1	NCBI
XP_064079703.1	NCBI
XP_064078551.1	NCBI
XP_064077765.1	NCBI
XP_064077707.1	NCBI
XP_064077641.1	NCBI
XP_064123021.1	NCBI
XP_064123020.1	NCBI
XP_064123019.1	NCBI
XP_063847673.1	NCBI
XP_063847240.1	NCBI
XP_063887702.1	NCBI
XP_063886454.1	NCBI
XP_063886453.1	NCBI
XP_063886449.1	NCBI
XP_063886447.1	NCBI
XP_063886446.1	NCBI
XP_063886438.1	NCBI
XP_063886435.1	NCBI
XP_063886431.1	NCBI
XP_063886430.1	NCBI
XP_063886429.1	NCBI
XP_063886360.1	NCBI
XP_063883919.1	NCBI
XP_063875878.1	NCBI
XP_063875823.1	NCBI
XP_063874182.1	NCBI
XP_063873522.1	NCBI
XP_063869621.1	NCBI
XP_063868156.1	NCBI
XP_063863963.1	NCBI
XP_063863962.1	NCBI
XP_063855254.1	NCBI
XP_063853858.1	NCBI
XP_063613828.1	NCBI
XP_063609967.1	NCBI
XP_063605957.1	NCBI
XP_063602000.1	NCBI
XP_063593947.1	NCBI
XP_063584652.1	NCBI
XP_059078473.1	NCBI
XP_059084726.1	NCBI
XP_050697659.1	NCBI
XP_050689711.1	NCBI
XP_050724676.1	NCBI
XP_050724660.1	NCBI
XP_050717496.1	NCBI
XP_050713411.1	NCBI
XP_069999970.1	NCBI
XP_069191347.1	NCBI
XP_066961642.1	NCBI
XP_064096227.1	NCBI
XP_064085132.1	NCBI
XP_064085120.1	NCBI
XP_063886432.1	NCBI
KZS10761.1	NCBI
XP_066962171.1	NCBI
XP_064101798.1	NCBI
XP_063842273.1	NCBI
NP_001287031.1	NCBI
NP_648455.2	NCBI
AHN58056.1	NCBI
AAF50075.2	NCBI
QEI46869.1	NCBI
AMM70661.1	NCBI
GLV32321.1	NCBI
GLV41307.1	NCBI
KAE8742647.1	NCBI
THK33101.1	NCBI
RLZ02244.1	NCBI
PSN33061.1	NCBI
KZS13745.1	NCBI
WWA59842.1	NCBI
KAH0952725.1	NCBI
ALC43688.1	NCBI
KAE8749194.1	NCBI
