# Supplementary material for: Genome-Wide Identification and Evolutionary Analysis of Ionotropic Receptors Gene Family: Insights into Olfaction Ability Evolution and Antennal Expression Patterns in Oratosquilla oratoria
Source: Animals (Basel). 2025 Mar 16;15(6):852. doi: 10.3390/ani15060852 (PMC11939437; doi:10.3390/ani15060852)
Supplement: Supplementary file 1 [file animals-15-00852-s001.zip › Table S4.xlsx]

## Sheet: Table S3
Table S4. Protein interactions of OratIRs with Drosophila as a model.
#node1	node2	node1_string_id	node2_string_id	neighborhood_on_chromosome	gene_fusion	phylogenetic_cooccurrence	homology	coexpression	experimentally_determined_interaction	database_annotated	automated_textmining	combined_score
CG7646	Nca	7227.FBpp0310511	7227.FBpp0074671	0	0	0.063	0.925	0.149	0	0.8	0.083	0.834
CG7646	OratIR40a-4	7227.FBpp0310511	7227.FBpp0078739	0	0	0	0	0.045	0	0.5	0	0.502
CG7646	OratIR13001	7227.FBpp0310511	7227.FBpp0083346	0	0	0	0	0	0.053	0.5	0.088	0.53
CG7646	OratIR76b	7227.FBpp0310511	7227.FBpp0083391	0	0	0	0	0.045	0	0.5	0	0.502
CG7646	azot	7227.FBpp0310511	7227.FBpp0087929	0	0	0	0	0	0.128	0.5	0.087	0.567
CG7646	OratIR40a-3	7227.FBpp0310511	7227.FBpp0088541	0	0	0	0	0.045	0	0.5	0	0.502
CG7646	GluRIIE	7227.FBpp0310511	7227.FBpp0110134	0	0	0	0	0	0.053	0.5	0.088	0.53
CG7646	clumsy	7227.FBpp0310511	7227.FBpp0110195	0	0	0	0	0.045	0	0.5	0	0.502
CG7646	OratIR40a-2	7227.FBpp0310511	7227.FBpp0110206	0	0	0	0	0.047	0	0.5	0	0.503
CG7646	OratIR14286	7227.FBpp0310511	7227.FBpp0111921	0	0	0	0	0	0	0.5	0	0.499
CG7646	dlg1	7227.FBpp0310511	7227.FBpp0290503	0	0	0	0	0	0.128	0.5	0.042	0.545
CG7646	Ir75d	7227.FBpp0310511	7227.FBpp0301551	0	0	0	0	0	0	0.5	0	0.499
CG7646	OratIR40a-5	7227.FBpp0310511	7227.FBpp0305854	0	0	0	0	0.079	0	0.5	0	0.52
CG7646	OratIR11534	7227.FBpp0310511	7227.FBpp0307023	0	0	0	0	0.045	0	0.5	0	0.502
CG7646	GluRIIC	7227.FBpp0310511	7227.FBpp0307912	0	0	0	0	0.045	0	0.5	0	0.502
GluClalpha	OratIR40a-7	7227.FBpp0310353	7227.FBpp0070276	0	0	0	0	0.074	0	0	0.466	0.484
GluClalpha	GlyRS	7227.FBpp0310353	7227.FBpp0075386	0	0	0	0	0	0	0	0.558	0.558
GluClalpha	OratIR21a	7227.FBpp0310353	7227.FBpp0078410	0	0	0	0	0.15	0	0	0.544	0.596
GluClalpha	OratIR76b	7227.FBpp0310353	7227.FBpp0083391	0	0.003	0	0	0.044	0	0	0.666	0.667
GluClalpha	OratIR40a-2	7227.FBpp0310353	7227.FBpp0110206	0	0.002	0	0	0.086	0	0	0.533	0.554
GluClalpha	brp	7227.FBpp0310353	7227.FBpp0293597	0	0	0	0	0.122	0	0	0.359	0.413
GluClalpha	GluRIB	7227.FBpp0310353	7227.FBpp0303373	0	0.003	0.206	0	0.072	0.048	0	0.361	0.492
GluClalpha	VGlut	7227.FBpp0310353	7227.FBpp0303629	0	0	0	0	0.13	0	0	0.669	0.699
GluClalpha	mGluR	7227.FBpp0310353	7227.FBpp0305080	0	0	0	0	0.063	0	0	0.613	0.622
GluClalpha	OratIR40a-5	7227.FBpp0310353	7227.FBpp0305854	0	0.002	0	0	0.123	0	0	0.496	0.539
GluRIB	OratIR40a-7	7227.FBpp0303373	7227.FBpp0070276	0	0	0	0.568	0.068	0.057	0.72	0.365	0.823
GluRIB	Grip	7227.FBpp0303373	7227.FBpp0070830	0	0	0	0	0	0.067	0.5	0	0.513
GluRIB	OratIR07629	7227.FBpp0303373	7227.FBpp0071268	0	0	0	0.605	0.081	0.045	0.4	0.059	0.438
GluRIB	Ir76b	7227.FBpp0303373	7227.FBpp0074638	0	0	0	0.562	0	0.045	0.4	0.059	0.413
GluRIB	OratIR1018-2	7227.FBpp0303373	7227.FBpp0076691	0	0	0.055	0.971	0.079	0	0.72	0.054	0.738
GluRIB	Ir64a	7227.FBpp0303373	7227.FBpp0076857	0	0	0	0.551	0.044	0.045	0.54	0.059	0.551
GluRIB	OratIR21a	7227.FBpp0303373	7227.FBpp0078410	0	0	0	0.597	0.104	0.066	0.72	0.379	0.835
GluRIB	OratIR40a-4	7227.FBpp0303373	7227.FBpp0078739	0	0	0.103	0.692	0	0.051	0.72	0.184	0.779
GluRIB	OratIR13001	7227.FBpp0303373	7227.FBpp0083346	0	0	0.095	0.74	0	0.055	0.72	0.124	0.762
GluRIB	inaC	7227.FBpp0303373	7227.FBpp0086196	0	0	0	0	0	0.056	0.4	0.085	0.436
GluRIB	OratIR40a-3	7227.FBpp0303373	7227.FBpp0088541	0	0	0.108	0.652	0	0.051	0.72	0.124	0.764
GluRIB	GluRIIE	7227.FBpp0303373	7227.FBpp0110134	0	0	0.098	0.714	0	0.055	0.72	0.194	0.782
GluRIB	Ir75a	7227.FBpp0303373	7227.FBpp0271900	0	0	0	0	0	0.045	0.54	0.059	0.55
GluRIB	dlg1	7227.FBpp0303373	7227.FBpp0290503	0	0	0	0	0	0.39	0	0.145	0.456
GluRIB	Ir75c	7227.FBpp0303373	7227.FBpp0291498	0	0	0	0	0	0.045	0.54	0.059	0.55
GluRIB	kek5	7227.FBpp0303373	7227.FBpp0301163	0	0	0	0	0	0.172	0.5	0.043	0.569
GluRIB	VGlut	7227.FBpp0303373	7227.FBpp0303629	0	0	0	0	0.079	0.06	0	0.384	0.42
GluRIB	OratIR25a	7227.FBpp0303373	7227.FBpp0304756	0	0	0	0.621	0.057	0.045	0.4	0.059	0.423
GluRIB	OratIR93a	7227.FBpp0303373	7227.FBpp0307913	0	0.005	0	0.55	0.055	0.045	0.4	0.081	0.436
GluRIB	mGluR	7227.FBpp0303373	7227.FBpp0305080	0	0	0	0	0.051	0	0	0.569	0.573
GluRIB	GluRIIC	7227.FBpp0303373	7227.FBpp0307912	0	0	0.125	0.648	0	0.051	0.72	0.114	0.766
GluRIB	PICK1	7227.FBpp0303373	7227.FBpp0309442	0	0	0	0	0	0.447	0.5	0.251	0.774
GluRIB	Neto	7227.FBpp0303373	7227.FBpp0308760	0	0	0	0	0.127	0	0.72	0.186	0.783
GluRIIC	OratIR40a-7	7227.FBpp0307912	7227.FBpp0070276	0	0	0	0.575	0	0.066	0.72	0.14	0.755
GluRIIC	Nca	7227.FBpp0307912	7227.FBpp0074671	0	0	0	0	0.045	0	0.5	0	0.502
GluRIIC	OratIR1018-2	7227.FBpp0307912	7227.FBpp0076691	0	0	0.139	0.664	0	0.051	0.72	0.128	0.774
GluRIIC	Ir64a	7227.FBpp0307912	7227.FBpp0076857	0	0	0	0	0	0	0.54	0.161	0.597
GluRIIC	OratIR21a	7227.FBpp0307912	7227.FBpp0078410	0	0	0	0.579	0.049	0.053	0.72	0.082	0.737
GluRIIC	OratIR40a-4	7227.FBpp0307912	7227.FBpp0078739	0	0	0.088	0.905	0.146	0	0.72	0.336	0.835
GluRIIC	OratIR13001	7227.FBpp0307912	7227.FBpp0083346	0	0	0.175	0.728	0.306	0.066	0.72	0.964	0.993
GluRIIC	OratIR76b	7227.FBpp0307912	7227.FBpp0083391	0	0	0.117	0.817	0	0	0.4	0.144	0.507
GluRIIC	azot	7227.FBpp0307912	7227.FBpp0087929	0	0	0	0	0	0	0.5	0.21	0.588
GluRIIC	OratIR40a-3	7227.FBpp0307912	7227.FBpp0088541	0	0	0.096	0.888	0.058	0	0.72	0.682	0.914
GluRIIC	GluRIIE	7227.FBpp0307912	7227.FBpp0110134	0	0	0.165	0.749	0.341	0.066	0.72	0.972	0.995
GluRIIC	clumsy	7227.FBpp0307912	7227.FBpp0110195	0	0	0.111	0.857	0	0	0.4	0.097	0.476
GluRIIC	OratIR40a-2	7227.FBpp0307912	7227.FBpp0110206	0	0	0.136	0.744	0	0	0.4	0.072	0.477
GluRIIC	OratIR14286	7227.FBpp0307912	7227.FBpp0111921	0	0	0	0	0	0	0.4	0.158	0.473
GluRIIC	Ir75a	7227.FBpp0307912	7227.FBpp0271900	0	0	0	0	0	0	0.54	0	0.54
GluRIIC	dlg1	7227.FBpp0307912	7227.FBpp0290503	0	0	0	0	0.045	0.129	0.5	0.441	0.736
GluRIIC	Ir75c	7227.FBpp0307912	7227.FBpp0291498	0	0	0	0	0	0	0.54	0	0.54
GluRIIC	brp	7227.FBpp0307912	7227.FBpp0293597	0	0	0	0	0	0	0	0.914	0.914
GluRIIC	Ir75d	7227.FBpp0307912	7227.FBpp0301551	0	0	0	0	0	0	0.4	0	0.4
GluRIIC	VGlut	7227.FBpp0307912	7227.FBpp0303629	0	0	0	0	0	0	0	0.87	0.87
GluRIIC	mGluR	7227.FBpp0307912	7227.FBpp0305080	0	0	0	0	0	0	0	0.453	0.453
GluRIIC	OratIR40a-5	7227.FBpp0307912	7227.FBpp0305854	0	0	0.124	0.747	0	0	0.4	0.086	0.477
GluRIIC	OratIR11534	7227.FBpp0307912	7227.FBpp0307023	0	0	0.149	0.781	0	0	0.4	0.12	0.511
GluRIIC	Neto	7227.FBpp0307912	7227.FBpp0308760	0	0	0	0	0.057	0.362	0.72	0.492	0.903
GluRIIE	OratIR40a-7	7227.FBpp0110134	7227.FBpp0070276	0	0	0	0.575	0	0	0.72	0.092	0.734
GluRIIE	Nca	7227.FBpp0110134	7227.FBpp0074671	0	0	0	0	0	0.053	0.5	0.088	0.53
GluRIIE	OratIR1018-2	7227.FBpp0110134	7227.FBpp0076691	0	0	0.112	0.717	0	0.055	0.72	0.157	0.775
GluRIIE	Ir64a	7227.FBpp0110134	7227.FBpp0076857	0	0	0	0	0	0.066	0.54	0	0.551
GluRIIE	OratIR21a	7227.FBpp0110134	7227.FBpp0078410	0	0	0	0.604	0.132	0.789	0.72	0.289	0.958
GluRIIE	OratIR40a-4	7227.FBpp0110134	7227.FBpp0078739	0	0	0.16	0.759	0.176	0.066	0.72	0.515	0.896
GluRIIE	OratIR13001	7227.FBpp0110134	7227.FBpp0083346	0	0	0.058	0.965	0.281	0	0.72	0.982	0.996
GluRIIE	OratIR76b	7227.FBpp0110134	7227.FBpp0083391	0	0	0.097	0.869	0	0.066	0.4	0.115	0.492
GluRIIE	azot	7227.FBpp0110134	7227.FBpp0087929	0	0	0	0	0	0.053	0.5	0	0.506
GluRIIE	OratIR40a-3	7227.FBpp0110134	7227.FBpp0088541	0	0	0.183	0.712	0.092	0.066	0.72	0.941	0.986
GluRIIE	VGlut	7227.FBpp0110134	7227.FBpp0303629	0	0	0	0	0	0	0	0.4	0.4
GluRIIE	Ir75d	7227.FBpp0110134	7227.FBpp0301551	0	0	0	0.552	0	0.066	0.4	0	0.415
GluRIIE	OratIR14286	7227.FBpp0110134	7227.FBpp0111921	0	0	0	0.551	0	0.066	0.4	0	0.415
GluRIIE	OratIR11534	7227.FBpp0110134	7227.FBpp0307023	0	0	0.076	0.928	0	0.066	0.4	0.067	0.452
GluRIIE	OratIR40a-5	7227.FBpp0110134	7227.FBpp0305854	0	0	0.111	0.813	0.044	0.066	0.4	0.131	0.51
GluRIIE	OratIR40a-2	7227.FBpp0110134	7227.FBpp0110206	0	0	0.133	0.783	0	0.066	0.4	0.139	0.525
GluRIIE	clumsy	7227.FBpp0110134	7227.FBpp0110195	0	0	0.133	0.813	0.051	0.066	0.4	0.133	0.527
GluRIIE	Ir75c	7227.FBpp0110134	7227.FBpp0291498	0	0	0	0	0	0.066	0.54	0	0.551
GluRIIE	Ir75a	7227.FBpp0110134	7227.FBpp0271900	0	0	0	0.554	0	0.066	0.54	0	0.551
GluRIIE	brp	7227.FBpp0110134	7227.FBpp0293597	0	0	0	0	0	0	0	0.565	0.565
GluRIIE	dlg1	7227.FBpp0110134	7227.FBpp0290503	0	0	0	0	0	0.234	0.5	0.059	0.608
GluRIIE	Neto	7227.FBpp0110134	7227.FBpp0308760	0	0	0	0	0	0.098	0.72	0.279	0.802
GlyRS	OratIR07629	7227.FBpp0075386	7227.FBpp0071268	0	0	0	0	0	0	0	0.911	0.911
GlyRS	Ir60a	7227.FBpp0075386	7227.FBpp0072181	0	0	0	0	0	0	0	0.495	0.495
GlyRS	Ir76b	7227.FBpp0075386	7227.FBpp0074638	0	0	0	0	0	0	0	0.837	0.837
GlyRS	Ir75b	7227.FBpp0075386	7227.FBpp0291499	0	0	0	0	0	0	0	0.432	0.432
GlyRS	Ir75a	7227.FBpp0075386	7227.FBpp0271900	0	0	0	0	0	0	0	0.435	0.435
GlyRS	Ir75c	7227.FBpp0075386	7227.FBpp0291498	0	0	0	0	0	0	0	0.44	0.44
GlyRS	Ir7d	7227.FBpp0075386	7227.FBpp0288952	0	0	0	0	0	0	0	0.46	0.459
GlyRS	Ir76a	7227.FBpp0075386	7227.FBpp0290822	0	0	0	0	0	0	0	0.461	0.461
GlyRS	Or67d	7227.FBpp0075386	7227.FBpp0076026	0	0	0	0	0	0	0	0.464	0.463
GlyRS	Ir20a	7227.FBpp0075386	7227.FBpp0076909	0	0	0	0	0	0	0	0.467	0.467
GlyRS	Ir31a	7227.FBpp0075386	7227.FBpp0307910	0	0	0	0	0	0	0	0.49	0.489
GlyRS	Ir100a	7227.FBpp0075386	7227.FBpp0085205	0	0	0	0	0	0	0	0.49	0.489
GlyRS	Ir7c	7227.FBpp0075386	7227.FBpp0301563	0	0	0	0	0	0	0	0.49	0.489
GlyRS	Ir52d	7227.FBpp0075386	7227.FBpp0271852	0	0	0	0	0	0	0	0.491	0.491
GlyRS	Ir87a	7227.FBpp0075386	7227.FBpp0307899	0	0	0	0	0	0	0	0.493	0.493
GlyRS	Ir92a	7227.FBpp0075386	7227.FBpp0307906	0	0	0	0	0	0	0	0.523	0.523
GlyRS	Ir75d	7227.FBpp0075386	7227.FBpp0301551	0	0	0	0	0	0	0	0.523	0.523
GlyRS	OratIR1066	7227.FBpp0075386	7227.FBpp0307898	0	0	0	0	0	0	0	0.602	0.602
GlyRS	Gr28b	7227.FBpp0075386	7227.FBpp0089145	0	0	0	0	0	0	0	0.628	0.628
GlyRS	Ir68a	7227.FBpp0075386	7227.FBpp0075915	0	0	0	0	0	0	0	0.661	0.661
GlyRS	Ir40a	7227.FBpp0075386	7227.FBpp0307914	0	0	0	0	0	0	0	0.669	0.669
GlyRS	Ir64a	7227.FBpp0075386	7227.FBpp0076857	0	0	0	0	0	0	0	0.675	0.675
GlyRS	Ir41a	7227.FBpp0075386	7227.FBpp0307916	0	0	0	0	0	0	0	0.677	0.677
GlyRS	OratIR14286	7227.FBpp0075386	7227.FBpp0111921	0	0	0	0	0	0	0	0.791	0.791
GlyRS	OratIR93a	7227.FBpp0075386	7227.FBpp0307913	0	0	0	0	0	0	0	0.798	0.798
GlyRS	Snmp2	7227.FBpp0075386	7227.FBpp0306711	0	0	0	0	0	0	0	0.8	0.8
GlyRS	Snmp1	7227.FBpp0075386	7227.FBpp0306056	0	0	0	0	0	0	0	0.835	0.835
GlyRS	Gr21a	7227.FBpp0075386	7227.FBpp0077671	0	0	0	0	0	0	0	0.836	0.836
GlyRS	Gr63a	7227.FBpp0075386	7227.FBpp0113004	0	0	0	0	0	0.056	0	0.836	0.838
GlyRS	Opbp	7227.FBpp0075386	7227.FBpp0085444	0	0	0	0	0.124	0	0	0.84	0.853
GlyRS	Orco	7227.FBpp0075386	7227.FBpp0078438	0	0	0	0	0	0	0	0.892	0.892
GlyRS	OratIR25a	7227.FBpp0075386	7227.FBpp0304756	0	0	0	0	0	0	0	0.911	0.911
Gr21a	OratIR07629	7227.FBpp0077671	7227.FBpp0071268	0	0	0	0	0.263	0	0	0.661	0.739
Gr21a	Ir76b	7227.FBpp0077671	7227.FBpp0074638	0	0	0	0	0.08	0	0	0.533	0.551
Gr21a	Or67d	7227.FBpp0077671	7227.FBpp0076026	0	0	0	0	0.381	0	0	0.68	0.793
Gr21a	Ir64a	7227.FBpp0077671	7227.FBpp0076857	0	0	0	0	0.17	0	0	0.67	0.714
Gr21a	Ir20a	7227.FBpp0077671	7227.FBpp0076909	0	0	0	0	0.138	0	0	0.399	0.459
Gr21a	Ir75c	7227.FBpp0077671	7227.FBpp0291498	0	0	0	0	0	0	0	0.4	0.4
Gr21a	Ir31a	7227.FBpp0077671	7227.FBpp0307910	0	0	0	0	0.049	0	0	0.4	0.405
Gr21a	Snmp2	7227.FBpp0077671	7227.FBpp0306711	0	0	0	0	0	0	0	0.433	0.433
Gr21a	Opbp	7227.FBpp0077671	7227.FBpp0085444	0	0	0	0	0	0	0	0.437	0.437
Gr21a	OratIR14286	7227.FBpp0077671	7227.FBpp0111921	0	0	0	0	0.044	0	0	0.437	0.438
Gr21a	Ir92a	7227.FBpp0077671	7227.FBpp0307906	0	0	0	0	0.051	0	0	0.463	0.468
Gr21a	OratIR93a	7227.FBpp0077671	7227.FBpp0307913	0	0	0	0	0.055	0	0	0.461	0.468
Gr21a	Ir75a	7227.FBpp0077671	7227.FBpp0271900	0	0	0	0	0.061	0	0	0.468	0.479
Gr21a	Snmp1	7227.FBpp0077671	7227.FBpp0306056	0	0	0	0	0	0	0	0.492	0.491
Gr21a	Ir40a	7227.FBpp0077671	7227.FBpp0307914	0	0	0	0	0	0	0	0.495	0.495
Gr21a	Ir75d	7227.FBpp0077671	7227.FBpp0301551	0	0	0	0	0.044	0	0	0.494	0.495
Gr21a	Ir41a	7227.FBpp0077671	7227.FBpp0307916	0	0	0	0	0.045	0	0	0.56	0.561
Gr21a	OratIR25a	7227.FBpp0077671	7227.FBpp0304756	0	0	0	0	0.072	0	0	0.669	0.679
Gr21a	OratIR1066	7227.FBpp0077671	7227.FBpp0307898	0	0	0	0	0.136	0	0	0.661	0.694
Gr21a	Gr28b	7227.FBpp0077671	7227.FBpp0089145	0	0	0	0	0.134	0	0	0.703	0.731
Gr21a	Orco	7227.FBpp0077671	7227.FBpp0078438	0	0	0	0	0.068	0	0	0.836	0.84
Gr21a	Gr63a	7227.FBpp0077671	7227.FBpp0113004	0	0	0	0.693	0.044	0	0	0.978	0.978
Gr28b	OratIR07629	7227.FBpp0089145	7227.FBpp0071268	0	0	0	0	0.125	0	0	0.432	0.481
Gr28b	Ir76b	7227.FBpp0089145	7227.FBpp0074638	0	0	0	0	0.048	0	0	0.43	0.434
Gr28b	Ir68a	7227.FBpp0089145	7227.FBpp0075915	0	0	0	0	0	0	0	0.523	0.523
Gr28b	Or67d	7227.FBpp0089145	7227.FBpp0076026	0	0	0	0	0.306	0	0	0.388	0.557
Gr28b	Ir64a	7227.FBpp0089145	7227.FBpp0076857	0	0	0	0	0.174	0	0	0.438	0.515
Gr28b	Ir20a	7227.FBpp0089145	7227.FBpp0076909	0	0	0	0	0.082	0	0	0.399	0.424
Gr28b	OratIR1066	7227.FBpp0089145	7227.FBpp0307898	0	0	0	0	0.06	0	0	0.399	0.41
Gr28b	Ir92a	7227.FBpp0089145	7227.FBpp0307906	0	0	0	0	0.044	0	0	0.43	0.431
Gr28b	Ir75a	7227.FBpp0089145	7227.FBpp0271900	0	0	0	0	0.169	0	0	0.461	0.532
Gr28b	Ir40a	7227.FBpp0089145	7227.FBpp0307914	0	0	0	0	0	0	0	0.661	0.661
Gr28b	OratIR93a	7227.FBpp0089145	7227.FBpp0307913	0	0	0	0	0.054	0	0	0.664	0.668
Gr28b	Gr63a	7227.FBpp0089145	7227.FBpp0113004	0	0	0	0	0.079	0.049	0	0.672	0.687
Gr28b	OratIR25a	7227.FBpp0089145	7227.FBpp0304756	0	0	0	0	0.146	0	0	0.669	0.705
Gr28b	OratIR14286	7227.FBpp0089145	7227.FBpp0111921	0	0	0	0	0.044	0	0	0.791	0.791
Gr63a	OratIR07629	7227.FBpp0113004	7227.FBpp0071268	0	0	0	0	0.052	0	0	0.67	0.673
Gr63a	Ir76b	7227.FBpp0113004	7227.FBpp0074638	0	0	0	0	0	0	0	0.607	0.607
Gr63a	Or67d	7227.FBpp0113004	7227.FBpp0076026	0	0	0	0	0.072	0.104	0	0.669	0.7
Gr63a	Ir64a	7227.FBpp0113004	7227.FBpp0076857	0	0	0	0	0.056	0	0	0.678	0.683
Gr63a	Ir20a	7227.FBpp0113004	7227.FBpp0076909	0	0	0	0	0.055	0	0	0.4	0.408
Gr63a	Orco	7227.FBpp0113004	7227.FBpp0078438	0	0	0	0	0.044	0	0	0.838	0.838
Gr63a	Opbp	7227.FBpp0113004	7227.FBpp0085444	0	0	0	0	0	0.101	0	0.442	0.476
Gr63a	OratIR14286	7227.FBpp0113004	7227.FBpp0111921	0	0	0	0	0.042	0	0	0.4	0.4
Gr63a	Ir31a	7227.FBpp0113004	7227.FBpp0307910	0	0	0	0	0	0	0	0.4	0.4
Gr63a	Ir75d	7227.FBpp0113004	7227.FBpp0301551	0	0	0	0	0	0	0	0.425	0.424
Gr63a	Ir75b	7227.FBpp0113004	7227.FBpp0291499	0	0	0	0	0	0	0	0.43	0.43
Gr63a	Snmp2	7227.FBpp0113004	7227.FBpp0306711	0	0	0	0	0	0	0	0.43	0.43
Gr63a	Ir92a	7227.FBpp0113004	7227.FBpp0307906	0	0	0	0	0	0	0	0.43	0.43
Gr63a	OratIR93a	7227.FBpp0113004	7227.FBpp0307913	0	0	0	0	0.042	0	0	0.466	0.466
Gr63a	Ir75a	7227.FBpp0113004	7227.FBpp0271900	0	0	0	0	0.071	0	0	0.462	0.478
Gr63a	Ir75c	7227.FBpp0113004	7227.FBpp0291498	0	0	0	0	0	0	0	0.491	0.491
Gr63a	Snmp1	7227.FBpp0113004	7227.FBpp0306056	0	0	0	0	0	0	0	0.491	0.491
Gr63a	Ir40a	7227.FBpp0113004	7227.FBpp0307914	0	0	0	0	0	0	0	0.497	0.497
Gr63a	Ir41a	7227.FBpp0113004	7227.FBpp0307916	0	0	0	0	0.05	0	0	0.496	0.5
Gr63a	OratIR1066	7227.FBpp0113004	7227.FBpp0307898	0	0	0	0	0.044	0	0	0.533	0.534
Gr63a	OratIR25a	7227.FBpp0113004	7227.FBpp0304756	0	0	0	0	0.072	0	0	0.672	0.682
Grip	inaC	7227.FBpp0070830	7227.FBpp0086196	0	0	0	0	0	0.047	0.4	0	0.403
Grip	Ir64a	7227.FBpp0070830	7227.FBpp0076857	0	0	0	0	0	0.049	0.5	0	0.504
Grip	OratIR07629	7227.FBpp0070830	7227.FBpp0071268	0	0	0	0	0	0.049	0.5	0	0.504
Grip	OratIR93a	7227.FBpp0070830	7227.FBpp0307913	0	0	0	0	0	0.049	0.5	0	0.504
Grip	Ir76b	7227.FBpp0070830	7227.FBpp0074638	0	0	0	0	0	0.049	0.5	0	0.504
Grip	OratIR25a	7227.FBpp0070830	7227.FBpp0304756	0	0	0	0	0	0.049	0.5	0	0.504
Grip	OratIR1018-2	7227.FBpp0070830	7227.FBpp0076691	0	0	0	0	0	0.067	0.5	0	0.513
Grip	PICK1	7227.FBpp0070830	7227.FBpp0309442	0	0	0	0	0	0.052	0.5	0.232	0.604
Ir100a	OratIR07629	7227.FBpp0085205	7227.FBpp0071268	0	0	0	0	0.07	0	0	0.654	0.664
Ir100a	Ir76b	7227.FBpp0085205	7227.FBpp0074638	0	0	0	0	0	0	0	0.791	0.791
Ir100a	Ir68a	7227.FBpp0085205	7227.FBpp0075915	0	0	0	0	0.048	0	0	0.522	0.525
Ir100a	Ir20a	7227.FBpp0085205	7227.FBpp0076909	0	0	0	0	0.042	0	0	0.602	0.602
Ir100a	Ir62a	7227.FBpp0085205	7227.FBpp0099386	0	0	0	0	0	0	0	0.4	0.4
Ir100a	Ir75d	7227.FBpp0085205	7227.FBpp0301551	0	0	0	0	0.046	0	0	0.399	0.402
Ir100a	Ir94b	7227.FBpp0085205	7227.FBpp0307909	0	0	0	0	0.051	0	0	0.434	0.439
Ir100a	OratIR1066	7227.FBpp0085205	7227.FBpp0307898	0	0	0	0	0.05	0	0	0.447	0.452
Ir100a	Ir7d	7227.FBpp0085205	7227.FBpp0288952	0	0	0	0	0.048	0	0	0.47	0.473
Ir100a	Ir40a	7227.FBpp0085205	7227.FBpp0307914	0	0	0	0	0.046	0	0	0.493	0.495
Ir100a	OratIR93a	7227.FBpp0085205	7227.FBpp0307913	0	0	0	0	0.095	0	0	0.492	0.52
Ir100a	OratIR14286	7227.FBpp0085205	7227.FBpp0111921	0	0	0	0	0.043	0	0	0.544	0.544
Ir100a	Ir41a	7227.FBpp0085205	7227.FBpp0307916	0	0	0	0	0.08	0	0	0.629	0.644
Ir100a	OratIR25a	7227.FBpp0085205	7227.FBpp0304756	0	0	0	0	0	0	0	0.68	0.68
Ir10a	OratIR07629	7227.FBpp0112397	7227.FBpp0071268	0	0	0	0	0.044	0	0	0.467	0.468
Ir10a	Ir60a	7227.FBpp0112397	7227.FBpp0072181	0	0	0	0	0.043	0	0	0.493	0.494
Ir10a	Ir76b	7227.FBpp0112397	7227.FBpp0074638	0	0	0	0	0	0	0	0.462	0.461
Ir10a	Ir20a	7227.FBpp0112397	7227.FBpp0076909	0	0	0	0	0.123	0	0	0.495	0.538
Ir10a	OratIR25a	7227.FBpp0112397	7227.FBpp0304756	0	0	0	0	0	0	0	0.444	0.444
Ir10a	OratIR93a	7227.FBpp0112397	7227.FBpp0307913	0	0	0	0	0.044	0	0	0.468	0.469
Ir10a	Ir7d	7227.FBpp0112397	7227.FBpp0288952	0	0	0	0	0.051	0	0	0.609	0.613
Ir10a	Ir94b	7227.FBpp0112397	7227.FBpp0307909	0	0	0	0	0.043	0	0	0.653	0.653
Ir20a	OratIR07629	7227.FBpp0076909	7227.FBpp0071268	0	0	0	0	0.051	0	0	0.679	0.682
Ir20a	Ir76b	7227.FBpp0076909	7227.FBpp0074638	0	0	0	0	0	0	0	0.837	0.837
Ir20a	Ir68a	7227.FBpp0076909	7227.FBpp0075915	0	0	0	0	0.051	0	0	0.43	0.435
Ir20a	Ir64a	7227.FBpp0076909	7227.FBpp0076857	0	0	0	0	0.055	0	0	0.496	0.503
Ir20a	Ir92a	7227.FBpp0076909	7227.FBpp0307906	0	0	0	0	0.043	0	0	0.439	0.44
Ir20a	OratIR1066	7227.FBpp0076909	7227.FBpp0307898	0	0	0	0	0.051	0	0	0.461	0.466
Ir20a	Ir7f	7227.FBpp0076909	7227.FBpp0288950	0	0	0	0	0	0	0	0.47	0.47
Ir20a	Ir7d	7227.FBpp0076909	7227.FBpp0288952	0	0	0	0	0.055	0	0	0.463	0.47
Ir20a	Ir40a	7227.FBpp0076909	7227.FBpp0307914	0	0	0	0	0	0	0	0.533	0.533
Ir20a	OratIR14286	7227.FBpp0076909	7227.FBpp0111921	0	0	0	0	0	0	0	0.609	0.609
Ir20a	OratIR93a	7227.FBpp0076909	7227.FBpp0307913	0	0	0	0	0.123	0	0	0.604	0.637
Ir20a	Ir41a	7227.FBpp0076909	7227.FBpp0307916	0	0	0	0	0.044	0	0	0.673	0.674
Ir20a	OratIR25a	7227.FBpp0076909	7227.FBpp0304756	0	0	0	0	0.045	0	0	0.799	0.799
Ir31a	OratIR07629	7227.FBpp0307910	7227.FBpp0071268	0	0	0	0	0.306	0	0	0.835	0.88
Ir31a	Ir60a	7227.FBpp0307910	7227.FBpp0072181	0	0	0	0	0	0	0	0.835	0.835
Ir31a	Ir76b	7227.FBpp0307910	7227.FBpp0074638	0	0	0.238	0	0	0	0	0.834	0.868
Ir31a	Ir68a	7227.FBpp0307910	7227.FBpp0075915	0	0	0	0	0	0	0	0.68	0.68
Ir31a	Orco	7227.FBpp0307910	7227.FBpp0078438	0	0	0	0	0	0	0	0.43	0.43
Ir31a	OratIR14286	7227.FBpp0307910	7227.FBpp0111921	0	0	0	0	0.042	0	0	0.835	0.835
Ir31a	Ir7d	7227.FBpp0307910	7227.FBpp0288952	0	0	0	0	0.049	0	0	0.549	0.552
Ir31a	Ir76a	7227.FBpp0307910	7227.FBpp0290822	0	0	0	0	0	0	0	0.667	0.667
Ir31a	OratIR25a	7227.FBpp0307910	7227.FBpp0304756	0	0	0	0	0	0	0	0.797	0.797
Ir31a	Snmp1	7227.FBpp0307910	7227.FBpp0306056	0	0	0	0	0.043	0	0	0.461	0.462
Ir31a	OratIR1066	7227.FBpp0307910	7227.FBpp0307898	0	0	0	0.578	0.123	0	0	0.376	0.429
Ir31a	Ir87a	7227.FBpp0307910	7227.FBpp0307899	0	0	0	0	0.069	0	0	0.609	0.62
Ir31a	Ir92a	7227.FBpp0307910	7227.FBpp0307906	0	0	0	0	0.068	0	0	0.834	0.838
Ir31a	OratIR93a	7227.FBpp0307910	7227.FBpp0307913	0	0	0	0	0.044	0	0	0.834	0.834
Ir31a	Ir41a	7227.FBpp0307910	7227.FBpp0307916	0	0	0	0	0.07	0	0	0.834	0.839
Ir31a	Ir40a	7227.FBpp0307910	7227.FBpp0307914	0	0	0.215	0	0.068	0	0	0.838	0.871
Ir40a	OratIR07629	7227.FBpp0307914	7227.FBpp0071268	0	0	0	0	0.044	0	0	0.914	0.914
Ir40a	Ir60a	7227.FBpp0307914	7227.FBpp0072181	0	0	0	0	0	0	0	0.837	0.837
Ir40a	Ir76b	7227.FBpp0307914	7227.FBpp0074638	0	0	0	0	0	0	0	0.911	0.911
Ir40a	Ir68a	7227.FBpp0307914	7227.FBpp0075915	0	0	0	0	0	0	0	0.916	0.916
Ir40a	Ir64a	7227.FBpp0307914	7227.FBpp0076857	0	0	0	0	0.083	0	0	0.912	0.915
Ir40a	Orco	7227.FBpp0307914	7227.FBpp0078438	0	0	0	0	0	0	0	0.461	0.461
Ir40a	Opbp	7227.FBpp0307914	7227.FBpp0085444	0	0	0	0	0	0	0	0.601	0.601
Ir40a	OratIR14286	7227.FBpp0307914	7227.FBpp0111921	0	0	0.486	0	0.068	0	0	0.918	0.957
Ir40a	Ir75a	7227.FBpp0307914	7227.FBpp0271900	0	0	0	0	0.042	0	0	0.791	0.791
Ir40a	Ir7d	7227.FBpp0307914	7227.FBpp0288952	0	0	0	0	0.044	0	0	0.679	0.68
Ir40a	Ir76a	7227.FBpp0307914	7227.FBpp0290822	0	0	0	0	0	0	0	0.667	0.667
Ir40a	Ir75c	7227.FBpp0307914	7227.FBpp0291498	0	0	0	0	0	0	0	0.666	0.666
Ir40a	Ir75b	7227.FBpp0307914	7227.FBpp0291499	0	0	0	0	0.068	0	0	0.448	0.463
Ir40a	Ir75d	7227.FBpp0307914	7227.FBpp0301551	0	0	0	0	0	0	0	0.836	0.836
Ir40a	OratIR25a	7227.FBpp0307914	7227.FBpp0304756	0	0	0	0	0.044	0	0	0.916	0.916
Ir40a	Snmp1	7227.FBpp0307914	7227.FBpp0306056	0	0	0	0	0.049	0	0	0.66	0.662
Ir40a	Snmp2	7227.FBpp0307914	7227.FBpp0306711	0	0	0	0	0	0	0	0.67	0.67
Ir40a	OratIR1066	7227.FBpp0307914	7227.FBpp0307898	0	0	0	0	0.043	0	0	0.791	0.791
Ir40a	Ir87a	7227.FBpp0307914	7227.FBpp0307899	0	0	0	0	0.051	0	0	0.834	0.835
Ir40a	Ir92a	7227.FBpp0307914	7227.FBpp0307906	0	0	0	0	0.045	0	0	0.835	0.835
Ir40a	Ir94b	7227.FBpp0307914	7227.FBpp0307909	0	0	0	0	0.044	0	0	0.43	0.431
Ir40a	OratIR93a	7227.FBpp0307914	7227.FBpp0307913	0	0	0	0	0.069	0	0	0.97	0.97
Ir40a	Ir41a	7227.FBpp0307914	7227.FBpp0307916	0	0	0.236	0	0.086	0	0	0.91	0.931
Ir41a	OratIR07629	7227.FBpp0307916	7227.FBpp0071268	0	0	0	0.554	0.05	0	0	0.431	0.436
Ir41a	Ir60a	7227.FBpp0307916	7227.FBpp0072181	0	0	0	0	0.068	0	0	0.836	0.84
Ir41a	Ir76b	7227.FBpp0307916	7227.FBpp0074638	0	0	0	0	0	0	0	0.916	0.916
Ir41a	Ir68a	7227.FBpp0307916	7227.FBpp0075915	0	0	0	0	0	0	0	0.911	0.911
Ir41a	Ir64a	7227.FBpp0307916	7227.FBpp0076857	0	0	0	0	0.087	0	0	0.91	0.914
Ir41a	Orco	7227.FBpp0307916	7227.FBpp0078438	0	0	0	0	0	0	0	0.43	0.43
Ir41a	Opbp	7227.FBpp0307916	7227.FBpp0085444	0	0	0	0	0	0	0	0.494	0.493
Ir41a	OratIR14286	7227.FBpp0307916	7227.FBpp0111921	0	0	0.353	0	0	0	0	0.913	0.941
Ir41a	Obp73a	7227.FBpp0307916	7227.FBpp0112090	0	0	0	0	0	0	0	0.43	0.43
Ir41a	Ir75a	7227.FBpp0307916	7227.FBpp0271900	0	0	0	0	0.092	0	0	0.836	0.844
Ir41a	Ir7f	7227.FBpp0307916	7227.FBpp0288950	0	0	0	0	0	0	0	0.426	0.426
Ir41a	Ir7d	7227.FBpp0307916	7227.FBpp0288952	0	0	0	0	0.042	0	0	0.663	0.663
Ir41a	Ir75c	7227.FBpp0307916	7227.FBpp0291498	0	0	0	0	0	0	0	0.791	0.791
Ir41a	Ir75b	7227.FBpp0307916	7227.FBpp0291499	0	0	0	0	0.166	0	0	0.66	0.704
Ir41a	Ir75d	7227.FBpp0307916	7227.FBpp0301551	0	0	0	0	0	0	0	0.838	0.838
Ir41a	OratIR25a	7227.FBpp0307916	7227.FBpp0304756	0	0	0	0	0.056	0	0	0.941	0.941
Ir41a	Snmp1	7227.FBpp0307916	7227.FBpp0306056	0	0	0	0	0.051	0	0	0.663	0.666
Ir41a	Snmp2	7227.FBpp0307916	7227.FBpp0306711	0	0	0	0	0	0	0	0.671	0.671
Ir41a	OratIR1066	7227.FBpp0307916	7227.FBpp0307898	0	0	0	0	0.084	0	0	0.835	0.842
Ir41a	Ir87a	7227.FBpp0307916	7227.FBpp0307899	0	0	0	0	0.055	0	0	0.839	0.841
Ir41a	OratIR93a	7227.FBpp0307916	7227.FBpp0307913	0	0	0	0	0.168	0	0	0.91	0.921
Ir52d	OratIR07629	7227.FBpp0271852	7227.FBpp0071268	0	0	0	0	0.103	0	0	0.523	0.553
Ir52d	Ir76b	7227.FBpp0271852	7227.FBpp0074638	0	0	0	0	0	0	0	0.669	0.669
Ir52d	Or67d	7227.FBpp0271852	7227.FBpp0076026	0	0	0	0	0.124	0	0	0.38	0.433
Ir52d	Ir64a	7227.FBpp0271852	7227.FBpp0076857	0	0	0	0	0.09	0	0	0.4	0.43
Ir52d	OratIR14286	7227.FBpp0271852	7227.FBpp0111921	0	0	0	0	0.057	0	0	0.466	0.474
Ir52d	OratIR93a	7227.FBpp0271852	7227.FBpp0307913	0	0	0	0	0.051	0	0	0.439	0.444
Ir52d	Ir94b	7227.FBpp0271852	7227.FBpp0307909	0	0	0	0	0.071	0	0	0.438	0.455
Ir52d	Ir87a	7227.FBpp0271852	7227.FBpp0307899	0	0	0	0	0.095	0	0	0.43	0.462
Ir52d	Ir7f	7227.FBpp0271852	7227.FBpp0288950	0	0	0	0	0	0	0	0.469	0.469
Ir52d	OratIR25a	7227.FBpp0271852	7227.FBpp0304756	0	0	0	0	0	0	0	0.668	0.668
Ir60a	OratIR07629	7227.FBpp0072181	7227.FBpp0071268	0	0	0	0	0.068	0	0	0.837	0.841
Ir60a	Snmp1	7227.FBpp0072181	7227.FBpp0306056	0	0	0	0	0	0	0	0.439	0.439
Ir60a	Snmp2	7227.FBpp0072181	7227.FBpp0306711	0	0	0	0	0	0	0	0.46	0.459
Ir60a	Ir75a	7227.FBpp0072181	7227.FBpp0271900	0	0	0	0	0.123	0	0	0.43	0.478
Ir60a	Ir76a	7227.FBpp0072181	7227.FBpp0290822	0	0	0	0	0.042	0	0	0.49	0.49
Ir60a	Ir94b	7227.FBpp0072181	7227.FBpp0307909	0	0	0	0	0	0	0	0.492	0.491
Ir60a	OratIR1066	7227.FBpp0072181	7227.FBpp0307898	0	0	0	0	0.071	0	0	0.494	0.509
Ir60a	Ir75c	7227.FBpp0072181	7227.FBpp0291498	0	0	0	0	0	0	0	0.533	0.533
Ir60a	Ir92a	7227.FBpp0072181	7227.FBpp0307906	0	0	0	0	0	0	0	0.663	0.663
Ir60a	Ir7c	7227.FBpp0072181	7227.FBpp0301563	0	0	0	0	0	0	0	0.68	0.68
Ir60a	Ir7d	7227.FBpp0072181	7227.FBpp0288952	0	0	0	0	0	0	0	0.793	0.793
Ir60a	Ir75d	7227.FBpp0072181	7227.FBpp0301551	0	0	0	0	0	0	0	0.796	0.796
Ir60a	Ir64a	7227.FBpp0072181	7227.FBpp0076857	0	0	0	0	0.074	0	0	0.825	0.831
Ir60a	OratIR25a	7227.FBpp0072181	7227.FBpp0304756	0	0	0	0	0.047	0	0	0.836	0.837
Ir60a	Ir76b	7227.FBpp0072181	7227.FBpp0074638	0	0	0	0	0	0	0	0.838	0.838
Ir60a	OratIR14286	7227.FBpp0072181	7227.FBpp0111921	0	0	0	0	0	0	0	0.84	0.84
Ir60a	OratIR93a	7227.FBpp0072181	7227.FBpp0307913	0	0	0	0	0.071	0	0	0.838	0.843
Ir60a	Ir68a	7227.FBpp0072181	7227.FBpp0075915	0	0	0	0	0	0	0	0.911	0.911
Ir62a	OratIR07629	7227.FBpp0099386	7227.FBpp0071268	0	0	0	0	0	0	0	0.429	0.429
Ir62a	Ir76b	7227.FBpp0099386	7227.FBpp0074638	0	0	0	0	0	0	0	0.899	0.899
Ir62a	Ir64a	7227.FBpp0099386	7227.FBpp0076857	0	0	0	0	0	0	0	0.43	0.43
Ir62a	Ir76a	7227.FBpp0099386	7227.FBpp0290822	0	0	0	0	0	0	0	0.43	0.43
Ir62a	Ir94b	7227.FBpp0099386	7227.FBpp0307909	0	0	0	0	0	0	0	0.433	0.433
Ir62a	OratIR93a	7227.FBpp0099386	7227.FBpp0307913	0	0	0	0	0	0	0	0.492	0.491
Ir62a	OratIR25a	7227.FBpp0099386	7227.FBpp0304756	0	0	0	0	0	0	0	0.869	0.869
Ir64a	OratIR40a-7	7227.FBpp0076857	7227.FBpp0070276	0	0	0	0	0	0.066	0.54	0	0.551
Ir64a	OratIR07629	7227.FBpp0076857	7227.FBpp0071268	0	0	0	0	0.249	0.292	0.4	0.952	0.982
Ir64a	Ir76b	7227.FBpp0076857	7227.FBpp0074638	0	0	0	0	0.045	0	0.4	0.912	0.945
Ir64a	Ir68a	7227.FBpp0076857	7227.FBpp0075915	0	0	0	0	0	0	0	0.839	0.839
Ir64a	Or67d	7227.FBpp0076857	7227.FBpp0076026	0	0	0	0	0.169	0	0	0.496	0.563
Ir64a	OratIR1018-2	7227.FBpp0076857	7227.FBpp0076691	0	0	0	0.55	0	0.045	0.54	0.059	0.55
Ir64a	inaC	7227.FBpp0076857	7227.FBpp0086196	0	0	0	0	0	0	0.4	0	0.4
Ir64a	OratIR1066	7227.FBpp0076857	7227.FBpp0307898	0	0	0	0.624	0.14	0	0	0.349	0.416
Ir64a	Ir7f	7227.FBpp0076857	7227.FBpp0288950	0	0	0	0	0	0	0	0.494	0.493
Ir64a	kek5	7227.FBpp0076857	7227.FBpp0301163	0	0	0	0	0	0	0.5	0	0.499
Ir64a	PICK1	7227.FBpp0076857	7227.FBpp0309442	0	0	0	0	0.046	0.099	0.5	0	0.532
Ir64a	Opbp	7227.FBpp0076857	7227.FBpp0085444	0	0	0	0	0	0	0	0.533	0.533
Ir64a	OratIR40a-3	7227.FBpp0076857	7227.FBpp0088541	0	0	0	0	0.049	0	0.54	0	0.543
Ir64a	OratIR13001	7227.FBpp0076857	7227.FBpp0083346	0	0	0	0	0	0.066	0.54	0	0.551
Ir64a	Neto	7227.FBpp0076857	7227.FBpp0308760	0	0	0	0	0.057	0.137	0.54	0	0.593
Ir64a	OratIR40a-4	7227.FBpp0076857	7227.FBpp0078739	0	0	0	0	0	0	0.54	0.223	0.627
Ir64a	Orco	7227.FBpp0076857	7227.FBpp0078438	0	0	0	0	0.049	0	0	0.625	0.628
Ir64a	Ir7d	7227.FBpp0076857	7227.FBpp0288952	0	0	0	0	0.084	0	0	0.629	0.645
Ir64a	OratIR21a	7227.FBpp0076857	7227.FBpp0078410	0	0	0	0	0	0.047	0.54	0.272	0.652
Ir64a	Snmp2	7227.FBpp0076857	7227.FBpp0306711	0	0	0	0	0	0	0	0.669	0.669
Ir64a	Ir76a	7227.FBpp0076857	7227.FBpp0290822	0	0	0	0	0	0	0	0.669	0.669
Ir64a	Ir94b	7227.FBpp0076857	7227.FBpp0307909	0	0	0	0	0.049	0	0	0.669	0.671
Ir64a	Snmp1	7227.FBpp0076857	7227.FBpp0306056	0	0	0	0	0.084	0	0	0.672	0.686
Ir64a	Ir87a	7227.FBpp0076857	7227.FBpp0307899	0	0	0	0	0.092	0	0	0.669	0.686
Ir64a	Ir75c	7227.FBpp0076857	7227.FBpp0291498	0	0	0	0.591	0	0	0.54	0.366	0.695
Ir64a	Ir75a	7227.FBpp0076857	7227.FBpp0271900	0	0	0	0.607	0.155	0	0.54	0.355	0.727
Ir64a	Ir92a	7227.FBpp0076857	7227.FBpp0307906	0	0	0	0	0.072	0	0	0.838	0.843
Ir64a	OratIR14286	7227.FBpp0076857	7227.FBpp0111921	0	0	0	0	0.049	0	0	0.91	0.91
Ir64a	OratIR93a	7227.FBpp0076857	7227.FBpp0307913	0	0	0	0	0.122	0	0.4	0.894	0.939
Ir64a	OratIR25a	7227.FBpp0076857	7227.FBpp0304756	0	0	0	0	0.055	0	0.4	0.914	0.946
Ir68a	OratIR07629	7227.FBpp0075915	7227.FBpp0071268	0	0	0.216	0	0	0	0	0.913	0.928
Ir68a	Ir76b	7227.FBpp0075915	7227.FBpp0074638	0	0	0.282	0	0	0	0	0.912	0.934
Ir68a	Ir75c	7227.FBpp0075915	7227.FBpp0291498	0	0	0	0	0	0	0	0.425	0.424
Ir68a	Obp73a	7227.FBpp0075915	7227.FBpp0112090	0	0	0	0	0	0	0	0.424	0.424
Ir68a	Opbp	7227.FBpp0075915	7227.FBpp0085444	0	0	0	0	0	0	0	0.496	0.495
Ir68a	OratIR14286	7227.FBpp0075915	7227.FBpp0111921	0	0	0.167	0.553	0	0	0	0.433	0.508
Ir68a	Ir7d	7227.FBpp0075915	7227.FBpp0288952	0	0	0	0	0	0	0	0.542	0.542
Ir68a	Snmp1	7227.FBpp0075915	7227.FBpp0306056	0	0	0	0	0	0	0	0.55	0.55
Ir68a	Snmp2	7227.FBpp0075915	7227.FBpp0306711	0	0	0	0	0	0	0	0.602	0.602
Ir68a	Ir76a	7227.FBpp0075915	7227.FBpp0290822	0	0	0	0	0	0	0	0.606	0.606
Ir68a	Ir92a	7227.FBpp0075915	7227.FBpp0307906	0	0	0	0	0	0	0	0.67	0.67
Ir68a	Ir75a	7227.FBpp0075915	7227.FBpp0271900	0	0	0	0	0.043	0	0	0.672	0.672
Ir68a	OratIR1066	7227.FBpp0075915	7227.FBpp0307898	0	0	0.205	0	0.043	0	0	0.608	0.675
Ir68a	Ir87a	7227.FBpp0075915	7227.FBpp0307899	0	0	0	0	0	0	0	0.835	0.835
Ir68a	Ir75d	7227.FBpp0075915	7227.FBpp0301551	0	0	0.463	0	0	0	0	0.791	0.882
Ir68a	OratIR25a	7227.FBpp0075915	7227.FBpp0304756	0	0	0.206	0	0	0	0	0.916	0.93
Ir68a	OratIR93a	7227.FBpp0075915	7227.FBpp0307913	0	0	0.322	0	0	0	0	0.92	0.943
Ir75a	OratIR40a-7	7227.FBpp0271900	7227.FBpp0070276	0	0	0	0	0	0.066	0.54	0	0.551
Ir75a	OratIR07629	7227.FBpp0271900	7227.FBpp0071268	0	0	0	0	0.072	0	0	0.95	0.951
Ir75a	Ir76b	7227.FBpp0271900	7227.FBpp0074638	0	0	0.336	0	0	0	0	0.836	0.886
Ir75a	Or67d	7227.FBpp0271900	7227.FBpp0076026	0	0	0	0	0.146	0	0	0.523	0.575
Ir75a	OratIR1018-2	7227.FBpp0271900	7227.FBpp0076691	0	0	0	0	0	0.045	0.54	0.059	0.55
Ir75a	OratIR21a	7227.FBpp0271900	7227.FBpp0078410	0	0	0	0	0.122	0.047	0.54	0.154	0.63
Ir75a	Orco	7227.FBpp0271900	7227.FBpp0078438	0	0	0	0	0.123	0	0	0.422	0.471
Ir75a	OratIR40a-4	7227.FBpp0271900	7227.FBpp0078739	0	0	0	0	0	0	0.54	0	0.54
Ir75a	OratIR13001	7227.FBpp0271900	7227.FBpp0083346	0	0	0	0.558	0	0.066	0.54	0	0.551
Ir75a	Opbp	7227.FBpp0271900	7227.FBpp0085444	0	0	0	0	0	0	0	0.43	0.43
Ir75a	OratIR40a-3	7227.FBpp0271900	7227.FBpp0088541	0	0	0	0.553	0	0	0.54	0	0.54
Ir75a	OratIR14286	7227.FBpp0271900	7227.FBpp0111921	0	0	0	0	0	0	0	0.705	0.705
Ir75a	Obp73a	7227.FBpp0271900	7227.FBpp0112090	0	0	0	0	0	0	0	0.427	0.426
Ir75a	OratIR1066	7227.FBpp0271900	7227.FBpp0307898	0	0	0	0.575	0.083	0	0	0.386	0.412
Ir75a	Ir94b	7227.FBpp0271900	7227.FBpp0307909	0	0	0	0	0	0	0	0.425	0.424
Ir75a	Snmp2	7227.FBpp0271900	7227.FBpp0306711	0	0	0	0	0	0	0	0.426	0.426
Ir75a	Snmp1	7227.FBpp0271900	7227.FBpp0306056	0	0	0	0	0.129	0	0	0.4	0.455
Ir75a	Ir75c	7227.FBpp0271900	7227.FBpp0291498	0	0	0.071	0.913	0	0	0.54	0.117	0.589
Ir75a	Neto	7227.FBpp0271900	7227.FBpp0308760	0	0.001	0	0	0.057	0.137	0.54	0	0.592
Ir75a	OratIR93a	7227.FBpp0271900	7227.FBpp0307913	0	0	0	0	0.072	0	0	0.671	0.681
Ir75a	Ir92a	7227.FBpp0271900	7227.FBpp0307906	0	0	0	0	0	0	0	0.797	0.797
Ir75a	Ir76a	7227.FBpp0271900	7227.FBpp0290822	0	0	0	0	0.072	0	0	0.796	0.802
Ir75a	OratIR25a	7227.FBpp0271900	7227.FBpp0304756	0	0	0	0	0.084	0	0	0.836	0.843
Ir75b	OratIR07629	7227.FBpp0291499	7227.FBpp0071268	0	0	0	0	0.043	0	0	0.67	0.67
Ir75b	Ir76b	7227.FBpp0291499	7227.FBpp0074638	0	0	0.269	0	0	0	0	0.509	0.625
Ir75b	OratIR1066	7227.FBpp0291499	7227.FBpp0307898	0	0	0.167	0.594	0.071	0	0	0.296	0.407
Ir75b	Ir87a	7227.FBpp0291499	7227.FBpp0307899	0	0	0	0	0	0	0	0.408	0.408
Ir75b	OratIR93a	7227.FBpp0291499	7227.FBpp0307913	0	0	0.2	0	0.534	0	0	0.399	0.756
Ir75c	OratIR40a-7	7227.FBpp0291498	7227.FBpp0070276	0	0	0	0	0	0.066	0.54	0	0.551
Ir75c	OratIR07629	7227.FBpp0291498	7227.FBpp0071268	0	0	0	0	0	0	0	0.892	0.892
Ir75c	Ir76b	7227.FBpp0291498	7227.FBpp0074638	0	0	0.212	0	0	0	0	0.669	0.728
Ir75c	OratIR1018-2	7227.FBpp0291498	7227.FBpp0076691	0	0	0	0	0	0.045	0.54	0.059	0.55
Ir75c	OratIR21a	7227.FBpp0291498	7227.FBpp0078410	0	0	0	0	0	0.047	0.54	0.117	0.579
Ir75c	OratIR40a-4	7227.FBpp0291498	7227.FBpp0078739	0	0	0	0	0	0	0.54	0	0.54
Ir75c	OratIR13001	7227.FBpp0291498	7227.FBpp0083346	0	0	0	0	0	0.066	0.54	0	0.551
Ir75c	Opbp	7227.FBpp0291498	7227.FBpp0085444	0	0	0	0	0	0	0	0.469	0.469
Ir75c	OratIR40a-3	7227.FBpp0291498	7227.FBpp0088541	0	0	0	0.556	0	0	0.54	0	0.54
Ir75c	OratIR14286	7227.FBpp0291498	7227.FBpp0111921	0	0	0	0	0	0	0	0.6	0.6
Ir75c	Ir7f	7227.FBpp0291498	7227.FBpp0288950	0	0	0	0	0	0	0	0.4	0.4
Ir75c	Ir76a	7227.FBpp0291498	7227.FBpp0290822	0	0	0	0	0	0	0	0.669	0.669
Ir75c	Ir87a	7227.FBpp0291498	7227.FBpp0307899	0	0	0	0	0	0	0	0.44	0.44
Ir75c	Neto	7227.FBpp0291498	7227.FBpp0308760	0	0.001	0	0	0.057	0.137	0.54	0	0.592
Ir75c	Ir92a	7227.FBpp0291498	7227.FBpp0307906	0	0	0	0	0	0	0	0.626	0.626
Ir75c	OratIR93a	7227.FBpp0291498	7227.FBpp0307913	0	0	0	0	0	0	0	0.662	0.662
Ir75c	OratIR25a	7227.FBpp0291498	7227.FBpp0304756	0	0	0	0	0	0	0	0.669	0.669
Ir75d	OratIR07629	7227.FBpp0301551	7227.FBpp0071268	0	0	0.14	0.552	0	0	0	0.397	0.459
Ir75d	Ir76b	7227.FBpp0301551	7227.FBpp0074638	0	0	0.432	0	0	0	0	0.835	0.902
Ir75d	Nca	7227.FBpp0301551	7227.FBpp0074671	0	0	0	0	0	0	0.5	0	0.499
Ir75d	Or67d	7227.FBpp0301551	7227.FBpp0076026	0	0	0	0	0.045	0	0	0.43	0.432
Ir75d	Orco	7227.FBpp0301551	7227.FBpp0078438	0	0	0	0	0	0	0	0.45	0.45
Ir75d	OratIR40a-4	7227.FBpp0301551	7227.FBpp0078739	0	0	0	0.553	0	0	0.4	0	0.4
Ir75d	OratIR13001	7227.FBpp0301551	7227.FBpp0083346	0	0	0	0.56	0	0.066	0.4	0	0.415
Ir75d	OratIR76b	7227.FBpp0301551	7227.FBpp0083391	0	0	0	0.554	0	0	0.4	0	0.4
Ir75d	azot	7227.FBpp0301551	7227.FBpp0087929	0	0	0	0	0.082	0	0.5	0	0.521
Ir75d	OratIR40a-3	7227.FBpp0301551	7227.FBpp0088541	0	0	0	0.553	0	0	0.4	0	0.4
Ir75d	clumsy	7227.FBpp0301551	7227.FBpp0110195	0	0	0	0.553	0	0	0.4	0	0.4
Ir75d	OratIR40a-2	7227.FBpp0301551	7227.FBpp0110206	0	0	0	0.556	0	0	0.4	0	0.4
Ir75d	OratIR14286	7227.FBpp0301551	7227.FBpp0111921	0	0	0.345	0	0	0	0.4	0.834	0.929
Ir75d	Ir7d	7227.FBpp0301551	7227.FBpp0288952	0	0	0	0	0	0	0	0.68	0.68
Ir75d	dlg1	7227.FBpp0301551	7227.FBpp0290503	0	0	0	0	0.045	0.102	0.5	0	0.533
Ir75d	Ir76a	7227.FBpp0301551	7227.FBpp0290822	0	0	0	0	0	0	0	0.837	0.837
Ir75d	OratIR40a-5	7227.FBpp0301551	7227.FBpp0305854	0	0	0	0.555	0	0	0.4	0	0.4
Ir75d	OratIR1066	7227.FBpp0301551	7227.FBpp0307898	0	0	0.177	0.608	0	0	0	0.353	0.444
Ir75d	OratIR11534	7227.FBpp0301551	7227.FBpp0307023	0	0	0	0.559	0	0	0.4	0.184	0.489
Ir75d	Snmp1	7227.FBpp0301551	7227.FBpp0306056	0	0	0	0	0	0	0	0.496	0.495
Ir75d	Snmp2	7227.FBpp0301551	7227.FBpp0306711	0	0	0	0	0	0	0	0.512	0.512
Ir75d	Ir92a	7227.FBpp0301551	7227.FBpp0307906	0	0	0	0	0	0	0	0.835	0.835
Ir75d	Ir87a	7227.FBpp0301551	7227.FBpp0307899	0	0	0	0	0	0	0	0.835	0.835
Ir75d	OratIR93a	7227.FBpp0301551	7227.FBpp0307913	0	0	0.306	0	0	0	0	0.834	0.879
Ir75d	OratIR25a	7227.FBpp0301551	7227.FBpp0304756	0	0	0.208	0	0	0	0	0.869	0.891
Ir76a	OratIR07629	7227.FBpp0290822	7227.FBpp0071268	0	0	0	0	0	0	0	0.799	0.799
Ir76a	Ir76b	7227.FBpp0290822	7227.FBpp0074638	0	0	0	0	0	0	0	0.836	0.836
Ir76a	Orco	7227.FBpp0290822	7227.FBpp0078438	0	0	0	0	0	0	0	0.426	0.426
Ir76a	OratIR14286	7227.FBpp0290822	7227.FBpp0111921	0	0	0.323	0	0	0	0	0.674	0.769
Ir76a	OratIR1066	7227.FBpp0290822	7227.FBpp0307898	0	0	0	0	0.042	0	0	0.837	0.837
Ir76a	OratIR25a	7227.FBpp0290822	7227.FBpp0304756	0	0	0	0	0	0	0	0.91	0.91
Ir76b	OratIR40a-7	7227.FBpp0074638	7227.FBpp0070276	0	0	0	0.555	0.056	0.066	0.4	0.091	0.454
Ir76b	OratIR07629	7227.FBpp0074638	7227.FBpp0071268	0	0	0.148	0.567	0.058	0	0.4	0.583	0.772
Ir76b	inaC	7227.FBpp0074638	7227.FBpp0086196	0	0	0	0	0	0	0.4	0	0.4
Ir76b	OratIR1018-2	7227.FBpp0074638	7227.FBpp0076691	0	0	0	0.568	0	0.045	0.4	0.059	0.413
Ir76b	Or67d	7227.FBpp0074638	7227.FBpp0076026	0	0	0	0	0	0	0	0.424	0.424
Ir76b	OratIR21a	7227.FBpp0074638	7227.FBpp0078410	0	0	0	0.566	0	0.047	0.4	0.123	0.454
Ir76b	Ir94b	7227.FBpp0074638	7227.FBpp0307909	0	0	0	0	0	0	0	0.463	0.463
Ir76b	OratIR14286	7227.FBpp0074638	7227.FBpp0111921	0	0	0.111	0.558	0.055	0	0	0.427	0.477
Ir76b	kek5	7227.FBpp0074638	7227.FBpp0301163	0	0	0	0	0	0	0.5	0	0.499
Ir76b	Ir7f	7227.FBpp0074638	7227.FBpp0288950	0	0	0	0	0	0	0	0.53	0.53
Ir76b	PICK1	7227.FBpp0074638	7227.FBpp0309442	0	0	0	0	0.046	0.099	0.5	0	0.532
Ir76b	Opbp	7227.FBpp0074638	7227.FBpp0085444	0	0	0	0	0	0	0	0.627	0.627
Ir76b	Snmp2	7227.FBpp0074638	7227.FBpp0306711	0	0	0	0	0	0	0	0.667	0.667
Ir76b	Snmp1	7227.FBpp0074638	7227.FBpp0306056	0	0	0	0	0	0	0	0.669	0.669
Ir76b	Ir7d	7227.FBpp0074638	7227.FBpp0288952	0	0	0	0	0	0	0	0.672	0.672
Ir76b	Orco	7227.FBpp0074638	7227.FBpp0078438	0	0	0	0	0.07	0	0	0.662	0.672
Ir76b	OratIR93a	7227.FBpp0074638	7227.FBpp0307913	0	0	0.17	0.589	0	0	0.4	0.4	0.675
Ir76b	OratIR25a	7227.FBpp0074638	7227.FBpp0304756	0	0	0.144	0.566	0.085	0	0.4	0.458	0.711
Ir76b	Ir92a	7227.FBpp0074638	7227.FBpp0307906	0	0	0	0	0.043	0	0	0.836	0.836
Ir76b	Ir87a	7227.FBpp0074638	7227.FBpp0307899	0	0	0	0	0	0	0	0.836	0.836
Ir76b	OratIR1066	7227.FBpp0074638	7227.FBpp0307898	0	0	0.308	0	0.044	0	0	0.834	0.88
Ir7c	OratIR07629	7227.FBpp0301563	7227.FBpp0071268	0	0	0	0	0	0	0	0.496	0.495
Ir7c	OratIR25a	7227.FBpp0301563	7227.FBpp0304756	0	0	0	0	0	0	0	0.664	0.664
Ir7d	OratIR07629	7227.FBpp0288952	7227.FBpp0071268	0	0	0	0	0.043	0	0	0.769	0.769
Ir7d	OratIR14286	7227.FBpp0288952	7227.FBpp0111921	0	0	0	0	0	0	0	0.668	0.668
Ir7d	OratIR1066	7227.FBpp0288952	7227.FBpp0307898	0	0	0	0	0.044	0	0	0.4	0.401
Ir7d	Snmp1	7227.FBpp0288952	7227.FBpp0306056	0	0	0	0	0	0	0	0.438	0.438
Ir7d	Snmp2	7227.FBpp0288952	7227.FBpp0306711	0	0	0	0	0	0	0	0.497	0.497
Ir7d	Ir94b	7227.FBpp0288952	7227.FBpp0307909	0	0	0	0	0.049	0	0	0.603	0.606
Ir7d	OratIR93a	7227.FBpp0288952	7227.FBpp0307913	0	0	0	0	0.077	0	0	0.603	0.617
Ir7d	OratIR25a	7227.FBpp0288952	7227.FBpp0304756	0	0	0	0	0	0	0	0.669	0.669
Ir7d	Ir87a	7227.FBpp0288952	7227.FBpp0307899	0	0	0	0	0.083	0	0	0.834	0.841
Ir7f	OratIR07629	7227.FBpp0288950	7227.FBpp0071268	0	0	0	0	0	0	0	0.439	0.439
Ir7f	OratIR40a-2	7227.FBpp0288950	7227.FBpp0110206	0	0	0	0	0	0	0	0.496	0.495
Ir7f	OratIR25a	7227.FBpp0288950	7227.FBpp0304756	0	0	0	0	0	0	0	0.462	0.461
Ir87a	OratIR07629	7227.FBpp0307899	7227.FBpp0071268	0	0	0	0	0.069	0	0	0.837	0.841
Ir87a	OratIR14286	7227.FBpp0307899	7227.FBpp0111921	0	0	0	0	0.043	0	0	0.835	0.835
Ir87a	OratIR25a	7227.FBpp0307899	7227.FBpp0304756	0	0	0	0	0	0	0	0.834	0.834
Ir87a	Snmp1	7227.FBpp0307899	7227.FBpp0306056	0	0	0	0	0	0	0	0.461	0.461
Ir87a	Snmp2	7227.FBpp0307899	7227.FBpp0306711	0	0	0	0	0	0	0	0.523	0.523
Ir87a	OratIR1066	7227.FBpp0307899	7227.FBpp0307898	0	0	0	0	0.055	0	0	0.47	0.478
Ir87a	Ir92a	7227.FBpp0307899	7227.FBpp0307906	0	0	0	0	0.048	0	0	0.495	0.498
Ir87a	OratIR93a	7227.FBpp0307899	7227.FBpp0307913	0	0	0	0	0.045	0	0	0.835	0.835
Ir92a	OratIR07629	7227.FBpp0307906	7227.FBpp0071268	0	0	0	0	0.072	0	0	0.837	0.842
Ir92a	OratIR14286	7227.FBpp0307906	7227.FBpp0111921	0	0	0	0	0	0	0	0.835	0.835
Ir92a	OratIR25a	7227.FBpp0307906	7227.FBpp0304756	0	0	0	0	0	0	0	0.893	0.893
Ir92a	Snmp1	7227.FBpp0307906	7227.FBpp0306056	0	0	0	0	0.045	0	0	0.6	0.601
Ir92a	Snmp2	7227.FBpp0307906	7227.FBpp0306711	0	0	0	0	0	0	0	0.45	0.45
Ir92a	OratIR1066	7227.FBpp0307906	7227.FBpp0307898	0	0	0	0	0.048	0	0	0.839	0.84
Ir92a	OratIR93a	7227.FBpp0307906	7227.FBpp0307913	0	0	0	0	0.068	0	0	0.68	0.689
Ir94b	OratIR07629	7227.FBpp0307909	7227.FBpp0071268	0	0	0	0	0.045	0	0	0.661	0.662
Ir94b	OratIR25a	7227.FBpp0307909	7227.FBpp0304756	0	0	0	0	0	0	0	0.627	0.627
Ir94b	Snmp1	7227.FBpp0307909	7227.FBpp0306056	0	0	0	0	0	0	0	0.43	0.43
Ir94b	Snmp2	7227.FBpp0307909	7227.FBpp0306711	0	0	0	0	0	0	0	0.433	0.433
Ir94b	OratIR1066	7227.FBpp0307909	7227.FBpp0307898	0	0	0	0	0.068	0	0	0.495	0.509
Nca	OratIR14286	7227.FBpp0074671	7227.FBpp0111921	0	0	0	0	0	0	0.5	0	0.499
Nca	OratIR76b	7227.FBpp0074671	7227.FBpp0083391	0	0	0	0	0.045	0	0.5	0	0.502
Nca	OratIR40a-3	7227.FBpp0074671	7227.FBpp0088541	0	0	0	0	0.045	0	0.5	0	0.502
Nca	OratIR11534	7227.FBpp0074671	7227.FBpp0307023	0	0	0	0	0.045	0	0.5	0	0.502
Nca	OratIR40a-4	7227.FBpp0074671	7227.FBpp0078739	0	0	0	0	0.045	0	0.5	0	0.502
Nca	clumsy	7227.FBpp0074671	7227.FBpp0110195	0	0	0	0	0.045	0	0.5	0	0.502
Nca	OratIR40a-2	7227.FBpp0074671	7227.FBpp0110206	0	0	0	0	0.058	0	0.5	0	0.509
Nca	OratIR40a-5	7227.FBpp0074671	7227.FBpp0305854	0	0	0	0	0.073	0	0.5	0	0.517
Nca	OratIR13001	7227.FBpp0074671	7227.FBpp0083346	0	0	0	0	0	0.053	0.5	0.088	0.53
Nca	dlg1	7227.FBpp0074671	7227.FBpp0290503	0	0	0	0	0	0.128	0.5	0.042	0.545
Nca	azot	7227.FBpp0074671	7227.FBpp0087929	0	0	0	0	0	0.128	0.5	0.315	0.675
Neto	OratIR40a-7	7227.FBpp0308760	7227.FBpp0070276	0	0	0	0	0.065	0.098	0.72	0.057	0.747
Neto	OratIR1018-2	7227.FBpp0308760	7227.FBpp0076691	0	0	0	0	0.125	0	0.72	0.186	0.783
Neto	OratIR21a	7227.FBpp0308760	7227.FBpp0078410	0	0	0	0	0.085	0.101	0.72	0.086	0.761
Neto	OratIR40a-4	7227.FBpp0308760	7227.FBpp0078739	0	0	0	0	0.072	0.137	0.72	0.446	0.859
Neto	OratIR13001	7227.FBpp0308760	7227.FBpp0083346	0	0	0	0	0	0.098	0.72	0.234	0.789
Neto	OratIR40a-3	7227.FBpp0308760	7227.FBpp0088541	0	0	0	0	0.066	0.362	0.72	0.529	0.911
Obp73a	OratIR07629	7227.FBpp0112090	7227.FBpp0071268	0	0	0	0	0.044	0	0	0.437	0.438
Obp73a	Or67d	7227.FBpp0112090	7227.FBpp0076026	0	0	0	0	0	0	0	0.468	0.468
Obp73a	OratIR14286	7227.FBpp0112090	7227.FBpp0111921	0	0	0	0	0	0	0	0.43	0.43
Obp73a	OratIR25a	7227.FBpp0112090	7227.FBpp0304756	0	0	0	0	0	0	0	0.43	0.43
Obp73a	OratIR1066	7227.FBpp0112090	7227.FBpp0307898	0	0	0	0	0.055	0	0	0.432	0.44
Obp73a	Snmp2	7227.FBpp0112090	7227.FBpp0306711	0	0	0	0	0	0	0	0.493	0.493
Obp73a	Snmp1	7227.FBpp0112090	7227.FBpp0306056	0	0	0	0	0	0	0	0.533	0.533
Opbp	OratIR07629	7227.FBpp0085444	7227.FBpp0071268	0	0	0	0	0	0	0	0.79	0.79
Opbp	Or67d	7227.FBpp0085444	7227.FBpp0076026	0	0	0	0	0	0.043	0	0.669	0.669
Opbp	Orco	7227.FBpp0085444	7227.FBpp0078438	0	0	0	0	0	0	0	0.866	0.866
Opbp	OratIR1066	7227.FBpp0085444	7227.FBpp0307898	0	0	0	0	0	0	0	0.434	0.434
Opbp	OratIR14286	7227.FBpp0085444	7227.FBpp0111921	0	0	0	0	0	0	0	0.461	0.461
Opbp	OratIR93a	7227.FBpp0085444	7227.FBpp0307913	0	0	0	0	0	0	0	0.609	0.609
Opbp	OratIR25a	7227.FBpp0085444	7227.FBpp0304756	0	0	0	0	0	0	0	0.68	0.68
Opbp	Snmp2	7227.FBpp0085444	7227.FBpp0306711	0	0	0	0	0	0	0	0.834	0.834
Opbp	Snmp1	7227.FBpp0085444	7227.FBpp0306056	0	0	0	0	0	0	0	0.837	0.837
Or67d	OratIR07629	7227.FBpp0076026	7227.FBpp0071268	0	0	0	0	0.122	0	0	0.531	0.57
Or67d	OratIR93a	7227.FBpp0076026	7227.FBpp0307913	0	0	0	0	0.068	0	0	0.4	0.416
Or67d	OratIR25a	7227.FBpp0076026	7227.FBpp0304756	0	0	0	0	0.083	0	0	0.424	0.449
Or67d	brp	7227.FBpp0076026	7227.FBpp0293597	0	0	0	0	0	0	0	0.463	0.463
Or67d	Snmp1	7227.FBpp0076026	7227.FBpp0306056	0	0	0	0	0	0	0	0.793	0.793
Or67d	OratIR1066	7227.FBpp0076026	7227.FBpp0307898	0	0	0	0	0.049	0	0	0.836	0.837
Or67d	Orco	7227.FBpp0076026	7227.FBpp0078438	0	0	0	0	0.082	0	0	0.903	0.907
OratIR07629	OratIR40a-7	7227.FBpp0071268	7227.FBpp0070276	0	0	0	0.57	0	0.066	0.4	0.09	0.445
OratIR07629	inaC	7227.FBpp0071268	7227.FBpp0086196	0	0	0	0	0	0	0.4	0	0.4
OratIR07629	OratIR1018-2	7227.FBpp0071268	7227.FBpp0076691	0	0	0	0.619	0	0.045	0.4	0.059	0.413
OratIR07629	OratIR21a	7227.FBpp0071268	7227.FBpp0078410	0	0	0	0.599	0	0.047	0.4	0.193	0.498
OratIR07629	kek5	7227.FBpp0071268	7227.FBpp0301163	0	0	0	0	0	0	0.5	0	0.499
OratIR07629	PICK1	7227.FBpp0071268	7227.FBpp0309442	0	0	0	0	0.046	0.099	0.5	0	0.532
OratIR07629	OratIR93a	7227.FBpp0071268	7227.FBpp0307913	0	0	0.202	0.555	0.057	0	0.4	0.431	0.709
OratIR07629	OratIR25a	7227.FBpp0071268	7227.FBpp0304756	0	0	0.158	0.738	0.134	0	0.4	0.546	0.774
OratIR07629	OratIR1066	7227.FBpp0071268	7227.FBpp0307898	0	0	0.154	0.553	0.417	0.226	0	0.62	0.835
OratIR07629	Snmp2	7227.FBpp0071268	7227.FBpp0306711	0	0	0	0	0	0	0	0.836	0.836
OratIR07629	Snmp1	7227.FBpp0071268	7227.FBpp0306056	0	0	0	0	0.044	0	0	0.837	0.837
OratIR07629	Orco	7227.FBpp0071268	7227.FBpp0078438	0	0	0	0	0.086	0.225	0	0.836	0.873
OratIR07629	OratIR14286	7227.FBpp0071268	7227.FBpp0111921	0	0	0	0	0.044	0	0	0.917	0.917
OratIR1018-2	OratIR40a-7	7227.FBpp0076691	7227.FBpp0070276	0	0	0	0.576	0.067	0.057	0.72	0.295	0.803
OratIR1018-2	OratIR93a	7227.FBpp0076691	7227.FBpp0307913	0	0.008	0	0.553	0	0.045	0.4	0.059	0.413
OratIR1018-2	OratIR25a	7227.FBpp0076691	7227.FBpp0304756	0	0	0	0.623	0	0.045	0.4	0.059	0.413
OratIR1018-2	VGlut	7227.FBpp0076691	7227.FBpp0303629	0	0	0	0	0.08	0.06	0	0.395	0.431
OratIR1018-2	inaC	7227.FBpp0076691	7227.FBpp0086196	0	0	0	0	0	0.056	0.4	0.085	0.436
OratIR1018-2	dlg1	7227.FBpp0076691	7227.FBpp0290503	0	0	0	0	0	0.39	0	0.145	0.456
OratIR1018-2	mGluR	7227.FBpp0076691	7227.FBpp0305080	0	0	0	0	0.055	0	0	0.562	0.569
OratIR1018-2	kek5	7227.FBpp0076691	7227.FBpp0301163	0	0	0	0	0	0.172	0.5	0.043	0.569
OratIR1018-2	OratIR13001	7227.FBpp0076691	7227.FBpp0083346	0	0	0.109	0.742	0	0.055	0.72	0.143	0.771
OratIR1018-2	OratIR40a-4	7227.FBpp0076691	7227.FBpp0078739	0	0	0.114	0.714	0.051	0.051	0.72	0.149	0.775
OratIR1018-2	PICK1	7227.FBpp0076691	7227.FBpp0309442	0	0	0	0	0.055	0.447	0.5	0.251	0.778
OratIR1018-2	OratIR40a-3	7227.FBpp0076691	7227.FBpp0088541	0	0	0.125	0.662	0.079	0.051	0.72	0.141	0.782
OratIR1018-2	OratIR21a	7227.FBpp0076691	7227.FBpp0078410	0	0	0	0.597	0.126	0.066	0.72	0.378	0.838
OratIR1066	Orco	7227.FBpp0307898	7227.FBpp0078438	0	0	0	0	0.043	0	0	0.433	0.434
OratIR1066	OratIR14286	7227.FBpp0307898	7227.FBpp0111921	0	0	0	0	0	0	0	0.791	0.791
OratIR1066	OratIR25a	7227.FBpp0307898	7227.FBpp0304756	0	0	0	0	0.082	0	0	0.837	0.843
OratIR1066	Snmp1	7227.FBpp0307898	7227.FBpp0306056	0	0	0	0	0.051	0	0	0.532	0.536
OratIR1066	Snmp2	7227.FBpp0307898	7227.FBpp0306711	0	0	0	0	0	0	0	0.491	0.491
OratIR1066	OratIR93a	7227.FBpp0307898	7227.FBpp0307913	0	0	0.234	0	0.071	0	0	0.67	0.744
OratIR11534	OratIR40a-4	7227.FBpp0307023	7227.FBpp0078739	0	0	0.147	0.784	0.043	0	0.4	0.114	0.508
OratIR11534	OratIR13001	7227.FBpp0307023	7227.FBpp0083346	0	0	0.076	0.928	0.042	0.066	0.4	0.065	0.452
OratIR11534	OratIR76b	7227.FBpp0307023	7227.FBpp0083391	0	0	0.081	0.91	0.043	0	0.4	0.109	0.467
OratIR11534	azot	7227.FBpp0307023	7227.FBpp0087929	0	0	0	0	0	0	0.5	0	0.499
OratIR11534	OratIR40a-3	7227.FBpp0307023	7227.FBpp0088541	0	0	0.164	0.749	0.044	0	0.4	0.101	0.511
OratIR11534	clumsy	7227.FBpp0307023	7227.FBpp0110195	0	0	0.112	0.855	0.267	0	0.4	0.156	0.626
OratIR11534	OratIR40a-2	7227.FBpp0307023	7227.FBpp0110206	0	0	0.111	0.833	0	0	0.4	0.145	0.504
OratIR11534	OratIR14286	7227.FBpp0307023	7227.FBpp0111921	0	0	0	0.559	0	0	0.4	0.185	0.49
OratIR11534	dlg1	7227.FBpp0307023	7227.FBpp0290503	0	0	0	0	0.045	0.129	0.5	0.061	0.557
OratIR11534	mGluR	7227.FBpp0307023	7227.FBpp0305080	0	0	0	0	0	0	0	0.451	0.451
OratIR11534	OratIR40a-5	7227.FBpp0307023	7227.FBpp0305854	0	0	0.09	0.866	0	0	0.4	0.142	0.49
OratIR13001	OratIR40a-7	7227.FBpp0083346	7227.FBpp0070276	0	0	0	0.586	0	0	0.72	0.088	0.733
OratIR13001	OratIR21a	7227.FBpp0083346	7227.FBpp0078410	0	0	0	0.611	0.132	0.789	0.72	0.278	0.958
OratIR13001	OratIR40a-4	7227.FBpp0083346	7227.FBpp0078739	0	0	0.165	0.749	0.176	0.066	0.72	0.522	0.898
OratIR13001	OratIR14286	7227.FBpp0083346	7227.FBpp0111921	0	0	0	0.551	0	0.066	0.4	0	0.415
OratIR13001	OratIR40a-5	7227.FBpp0083346	7227.FBpp0305854	0	0	0.101	0.833	0	0.066	0.4	0.095	0.483
OratIR13001	VGlut	7227.FBpp0083346	7227.FBpp0303629	0	0	0	0	0	0	0	0.492	0.491
OratIR13001	OratIR76b	7227.FBpp0083346	7227.FBpp0083391	0	0	0.096	0.874	0.045	0.066	0.4	0.112	0.492
OratIR13001	OratIR40a-2	7227.FBpp0083346	7227.FBpp0110206	0	0	0.125	0.797	0	0.066	0.4	0.09	0.494
OratIR13001	azot	7227.FBpp0083346	7227.FBpp0087929	0	0	0	0	0	0.053	0.5	0	0.506
OratIR13001	clumsy	7227.FBpp0083346	7227.FBpp0110195	0	0	0.129	0.82	0.044	0.066	0.4	0.123	0.516
OratIR13001	dlg1	7227.FBpp0083346	7227.FBpp0290503	0	0	0	0	0	0.234	0.5	0.059	0.608
OratIR13001	brp	7227.FBpp0083346	7227.FBpp0293597	0	0	0	0	0	0	0	0.676	0.676
OratIR13001	OratIR40a-3	7227.FBpp0083346	7227.FBpp0088541	0	0	0.176	0.725	0.187	0.066	0.72	0.942	0.987
OratIR14286	Orco	7227.FBpp0111921	7227.FBpp0078438	0	0	0	0	0	0	0	0.49	0.489
OratIR14286	OratIR40a-4	7227.FBpp0111921	7227.FBpp0078739	0	0	0	0.554	0	0	0.4	0.094	0.433
OratIR14286	OratIR76b	7227.FBpp0111921	7227.FBpp0083391	0	0	0	0.557	0	0	0.4	0.115	0.446
OratIR14286	azot	7227.FBpp0111921	7227.FBpp0087929	0	0	0	0	0	0	0.5	0	0.499
OratIR14286	OratIR40a-3	7227.FBpp0111921	7227.FBpp0088541	0	0	0	0.555	0	0	0.4	0	0.4
OratIR14286	clumsy	7227.FBpp0111921	7227.FBpp0110195	0	0	0	0.555	0	0	0.4	0.169	0.48
OratIR14286	OratIR40a-2	7227.FBpp0111921	7227.FBpp0110206	0	0	0	0.553	0	0	0.4	0.116	0.446
OratIR14286	OratIR93a	7227.FBpp0111921	7227.FBpp0307913	0	0	0	0.555	0	0	0	0.454	0.454
OratIR14286	OratIR40a-5	7227.FBpp0111921	7227.FBpp0305854	0	0	0	0.558	0	0	0.4	0.14	0.461
OratIR14286	dlg1	7227.FBpp0111921	7227.FBpp0290503	0	0	0	0	0.045	0.102	0.5	0	0.533
OratIR14286	Snmp1	7227.FBpp0111921	7227.FBpp0306056	0	0	0	0	0	0	0	0.609	0.609
OratIR14286	Snmp2	7227.FBpp0111921	7227.FBpp0306711	0	0	0	0	0	0	0	0.629	0.629
OratIR14286	OratIR25a	7227.FBpp0111921	7227.FBpp0304756	0	0	0.114	0.549	0	0	0	0.633	0.661
OratIR21a	OratIR40a-7	7227.FBpp0078410	7227.FBpp0070276	0	0	0	0.666	0.185	0.98	0.9	0.802	0.999
OratIR21a	PICK1	7227.FBpp0078410	7227.FBpp0309442	0	0	0	0	0.061	0	0	0.405	0.417
OratIR21a	OratIR93a	7227.FBpp0078410	7227.FBpp0307913	0	0	0	0.558	0	0.047	0.4	0.119	0.452
OratIR21a	OratIR25a	7227.FBpp0078410	7227.FBpp0304756	0	0	0	0.607	0	0.047	0.4	0.165	0.48
OratIR21a	OratIR76b	7227.FBpp0078410	7227.FBpp0083391	0	0	0	0.651	0.358	0.053	0	0.214	0.481
OratIR21a	kek5	7227.FBpp0078410	7227.FBpp0301163	0	0	0	0	0	0.049	0.5	0	0.504
OratIR21a	VGlut	7227.FBpp0078410	7227.FBpp0303629	0	0	0	0	0.087	0	0	0.518	0.541
OratIR21a	mGluR	7227.FBpp0078410	7227.FBpp0305080	0	0	0	0	0.125	0.068	0	0.493	0.551
OratIR21a	azot	7227.FBpp0078410	7227.FBpp0087929	0	0	0	0	0	0.212	0.5	0.257	0.681
OratIR21a	OratIR40a-3	7227.FBpp0078410	7227.FBpp0088541	0	0	0	0.587	0.05	0.053	0.72	0.061	0.732
OratIR21a	OratIR40a-4	7227.FBpp0078410	7227.FBpp0078739	0	0	0	0.584	0.078	0.053	0.72	0.206	0.78
OratIR21a	dlg1	7227.FBpp0078410	7227.FBpp0290503	0	0	0	0	0.045	0.795	0.7	0.426	0.961
OratIR25a	OratIR40a-7	7227.FBpp0304756	7227.FBpp0070276	0	0	0	0.577	0	0.066	0.4	0.077	0.437
OratIR25a	Orco	7227.FBpp0304756	7227.FBpp0078438	0	0	0	0	0.176	0	0	0.827	0.851
OratIR25a	inaC	7227.FBpp0304756	7227.FBpp0086196	0	0	0	0	0	0	0.4	0	0.4
OratIR25a	brp	7227.FBpp0304756	7227.FBpp0293597	0	0	0	0	0	0	0	0.43	0.43
OratIR25a	kek5	7227.FBpp0304756	7227.FBpp0301163	0	0	0	0	0	0	0.5	0	0.499
OratIR25a	PICK1	7227.FBpp0304756	7227.FBpp0309442	0	0	0	0	0.046	0.099	0.5	0	0.532
OratIR25a	Snmp2	7227.FBpp0304756	7227.FBpp0306711	0	0	0	0	0	0	0	0.835	0.835
OratIR25a	Snmp1	7227.FBpp0304756	7227.FBpp0306056	0	0	0	0	0.068	0	0	0.835	0.839
OratIR25a	OratIR93a	7227.FBpp0304756	7227.FBpp0307913	0	0	0.181	0.559	0.051	0	0.4	0.815	0.902
OratIR40a-2	OratIR40a-4	7227.FBpp0110206	7227.FBpp0078739	0	0	0.129	0.763	0	0	0.4	0.061	0.466
OratIR40a-2	OratIR76b	7227.FBpp0110206	7227.FBpp0083391	0	0	0.081	0.901	0.044	0	0.4	0.115	0.471
OratIR40a-2	inaC	7227.FBpp0110206	7227.FBpp0086196	0	0	0	0	0.322	0	0	0.37	0.554
OratIR40a-2	azot	7227.FBpp0110206	7227.FBpp0087929	0	0	0	0	0	0	0.5	0	0.499
OratIR40a-2	OratIR40a-3	7227.FBpp0110206	7227.FBpp0088541	0	0	0.139	0.729	0	0	0.4	0.086	0.486
OratIR40a-2	clumsy	7227.FBpp0110206	7227.FBpp0110195	0	0	0.101	0.823	0.056	0	0.4	0.174	0.523
OratIR40a-2	OratIR40a-5	7227.FBpp0110206	7227.FBpp0305854	0	0	0.065	0.95	0.169	0	0.4	0.079	0.513
OratIR40a-2	dlg1	7227.FBpp0110206	7227.FBpp0290503	0	0	0	0	0.05	0.129	0.5	0.061	0.559
OratIR40a-3	OratIR40a-7	7227.FBpp0088541	7227.FBpp0070276	0	0	0	0.569	0.044	0.066	0.72	0.14	0.756
OratIR40a-3	OratIR40a-4	7227.FBpp0088541	7227.FBpp0078739	0	0	0.081	0.918	0.183	0.428	0.72	0.637	0.948
OratIR40a-3	OratIR76b	7227.FBpp0088541	7227.FBpp0083391	0	0	0.11	0.821	0.058	0	0.4	0.122	0.499
OratIR40a-3	azot	7227.FBpp0088541	7227.FBpp0087929	0	0	0	0	0	0	0.5	0.164	0.564
OratIR40a-3	mGluR	7227.FBpp0088541	7227.FBpp0305080	0	0	0	0	0	0	0	0.46	0.46
OratIR40a-3	clumsy	7227.FBpp0088541	7227.FBpp0110195	0	0	0.112	0.855	0.043	0	0.4	0.098	0.478
OratIR40a-3	OratIR40a-5	7227.FBpp0088541	7227.FBpp0305854	0	0	0.12	0.742	0	0	0.4	0.096	0.481
OratIR40a-3	VGlut	7227.FBpp0088541	7227.FBpp0303629	0	0	0	0	0	0	0	0.546	0.546
OratIR40a-3	dlg1	7227.FBpp0088541	7227.FBpp0290503	0	0	0	0	0.045	0.129	0.5	0.112	0.581
OratIR40a-3	brp	7227.FBpp0088541	7227.FBpp0293597	0	0	0	0	0	0	0	0.839	0.839
OratIR40a-4	OratIR40a-7	7227.FBpp0078739	7227.FBpp0070276	0	0	0	0.575	0	0.066	0.72	0.232	0.781
OratIR40a-4	clumsy	7227.FBpp0078739	7227.FBpp0110195	0	0	0.097	0.886	0.044	0	0.4	0.082	0.461
OratIR40a-4	OratIR40a-5	7227.FBpp0078739	7227.FBpp0305854	0	0	0.108	0.8	0.045	0	0.4	0.098	0.477
OratIR40a-4	mGluR	7227.FBpp0078739	7227.FBpp0305080	0	0	0	0	0	0	0	0.548	0.548
OratIR40a-4	OratIR76b	7227.FBpp0078739	7227.FBpp0083391	0	0	0.107	0.845	0.042	0.225	0.4	0.136	0.593
OratIR40a-4	PICK1	7227.FBpp0078739	7227.FBpp0309442	0	0	0	0	0.046	0.102	0	0.571	0.6
OratIR40a-4	azot	7227.FBpp0078739	7227.FBpp0087929	0	0	0	0	0	0	0.5	0.4	0.687
OratIR40a-4	dlg1	7227.FBpp0078739	7227.FBpp0290503	0	0	0	0	0.045	0.129	0.5	0.405	0.719
OratIR40a-4	VGlut	7227.FBpp0078739	7227.FBpp0303629	0	0	0	0	0	0	0	0.791	0.791
OratIR40a-4	brp	7227.FBpp0078739	7227.FBpp0293597	0	0	0	0	0	0	0	0.912	0.912
OratIR40a-5	OratIR76b	7227.FBpp0305854	7227.FBpp0083391	0	0	0.077	0.912	0.047	0	0.4	0.111	0.468
OratIR40a-5	azot	7227.FBpp0305854	7227.FBpp0087929	0	0	0	0	0	0	0.5	0	0.499
OratIR40a-5	clumsy	7227.FBpp0305854	7227.FBpp0110195	0	0	0.092	0.844	0	0	0.4	0.165	0.505
OratIR40a-5	dlg1	7227.FBpp0305854	7227.FBpp0290503	0	0	0	0	0.046	0.129	0.5	0.061	0.558
OratIR40a-7	OratIR93a	7227.FBpp0070276	7227.FBpp0307913	0	0	0	0	0	0.066	0.4	0	0.415
OratIR40a-7	PICK1	7227.FBpp0070276	7227.FBpp0309442	0	0	0	0	0	0	0	0.42	0.42
OratIR40a-7	kek5	7227.FBpp0070276	7227.FBpp0301163	0	0	0	0	0.045	0.045	0.5	0.06	0.513
OratIR40a-7	VGlut	7227.FBpp0070276	7227.FBpp0303629	0	0	0	0	0.082	0	0	0.507	0.529
OratIR40a-7	azot	7227.FBpp0070276	7227.FBpp0087929	0	0	0	0	0	0.053	0.5	0.547	0.767
OratIR40a-7	mGluR	7227.FBpp0070276	7227.FBpp0305080	0	0	0	0	0.069	0.057	0	0.761	0.772
OratIR40a-7	dlg1	7227.FBpp0070276	7227.FBpp0290503	0	0	0	0	0.046	0.627	0.7	0.339	0.92
OratIR76b	mGluR	7227.FBpp0083391	7227.FBpp0305080	0	0	0	0	0.046	0	0	0.459	0.461
OratIR76b	clumsy	7227.FBpp0083391	7227.FBpp0110195	0	0	0.078	0.913	0	0	0.4	0.11	0.465
OratIR76b	brp	7227.FBpp0083391	7227.FBpp0293597	0	0	0	0	0.047	0	0	0.49	0.493
OratIR76b	azot	7227.FBpp0083391	7227.FBpp0087929	0	0	0	0	0	0	0.5	0	0.499
OratIR76b	dlg1	7227.FBpp0083391	7227.FBpp0290503	0	0	0	0	0.045	0.129	0.5	0.061	0.557
OratIR76b	VGlut	7227.FBpp0083391	7227.FBpp0303629	0	0	0	0	0.051	0.225	0	0.603	0.682
OratIR93a	Orco	7227.FBpp0307913	7227.FBpp0078438	0	0	0	0	0	0	0	0.514	0.514
OratIR93a	inaC	7227.FBpp0307913	7227.FBpp0086196	0	0	0	0	0.042	0	0.4	0	0.4
OratIR93a	kek5	7227.FBpp0307913	7227.FBpp0301163	0	0	0	0	0	0	0.5	0	0.499
OratIR93a	Snmp1	7227.FBpp0307913	7227.FBpp0306056	0	0	0	0	0.058	0	0	0.629	0.635
OratIR93a	Snmp2	7227.FBpp0307913	7227.FBpp0306711	0	0	0	0	0	0	0	0.653	0.653
OratIR93a	PICK1	7227.FBpp0307913	7227.FBpp0309442	0	0	0	0	0.046	0.099	0.5	0	0.532
Orco	brp	7227.FBpp0078438	7227.FBpp0293597	0	0	0	0	0	0	0	0.434	0.434
Orco	Snmp2	7227.FBpp0078438	7227.FBpp0306711	0	0	0	0	0	0	0	0.602	0.602
Orco	Snmp1	7227.FBpp0078438	7227.FBpp0306056	0	0	0	0	0.069	0	0	0.703	0.711
PICK1	inaC	7227.FBpp0309442	7227.FBpp0086196	0	0	0	0	0.066	0.101	0.4	0.345	0.626
PICK1	azot	7227.FBpp0309442	7227.FBpp0087929	0	0	0	0	0	0.101	0	0.408	0.445
PICK1	mGluR	7227.FBpp0309442	7227.FBpp0305080	0	0	0	0	0	0.129	0	0.649	0.682
Snmp1	Snmp2	7227.FBpp0306056	7227.FBpp0306711	0	0	0.169	0.737	0.068	0	0.4	0.286	0.623
VGlut	brp	7227.FBpp0303629	7227.FBpp0293597	0	0	0	0	0.101	0	0	0.891	0.897
VGlut	mGluR	7227.FBpp0303629	7227.FBpp0305080	0	0	0	0	0.052	0	0	0.613	0.617
azot	inaC	7227.FBpp0087929	7227.FBpp0086196	0	0	0	0	0	0	0.4	0.232	0.519
azot	clumsy	7227.FBpp0087929	7227.FBpp0110195	0	0	0	0	0.051	0	0.5	0	0.505
azot	mGluR	7227.FBpp0087929	7227.FBpp0305080	0	0	0	0	0	0.181	0	0.626	0.68
azot	dlg1	7227.FBpp0087929	7227.FBpp0290503	0	0	0	0	0	0.15	0.8	0.061	0.826
brp	dlg1	7227.FBpp0293597	7227.FBpp0290503	0	0	0	0	0.056	0	0	0.493	0.5
clumsy	dlg1	7227.FBpp0110195	7227.FBpp0290503	0	0	0	0	0.046	0.129	0.5	0.061	0.558
dlg1	kek5	7227.FBpp0290503	7227.FBpp0301163	0	0	0	0	0.056	0.118	0.9	0.13	0.917
