# Supplementary material for: Genome-Wide Identification and Evolutionary Analysis of Ionotropic Receptors Gene Family: Insights into Olfaction Ability Evolution and Antennal Expression Patterns in Oratosquilla oratoria
Source: Animals (Basel). 2025 Mar 16;15(6):852. doi: 10.3390/ani15060852 (PMC11939437; doi:10.3390/ani15060852)
Supplement: Supplementary file 1 [file animals-15-00852-s001.zip › Table S5.xlsx]

## Sheet: Table S4
Table S5. String interaction annotations of OratIRs with Drosophila as a model.
#node	identifier	category	term ID	term description
CG7646	7227.FBpp0310511	GO Function	GO:0005488	Binding
CG7646	7227.FBpp0310511	GO Function	GO:0005509	Calcium ion binding
CG7646	7227.FBpp0310511	GO Function	GO:0043167	Ion binding
CG7646	7227.FBpp0310511	GO Function	GO:0043169	Cation binding
CG7646	7227.FBpp0310511	GO Function	GO:0046872	Metal ion binding
CG7646	7227.FBpp0310511	STRING clusters	CL:14573	Mixed, incl. Ion channel complex, and Neurotransmitter receptors and postsynaptic signal transmission
CG7646	7227.FBpp0310511	STRING clusters	CL:14793	Transmitter-gated channel activity, and G protein-coupled receptor complex
CG7646	7227.FBpp0310511	STRING clusters	CL:14846	Ionotropic glutamate receptor, and Recoverin family
CG7646	7227.FBpp0310511	STRING clusters	CL:14873	Ionotropic activity of kainate receptors
CG7646	7227.FBpp0310511	Reactome	DME-112314	Neurotransmitter receptors and postsynaptic signal transmission
CG7646	7227.FBpp0310511	Reactome	DME-112315	Transmission across Chemical Synapses
CG7646	7227.FBpp0310511	Reactome	DME-112316	Neuronal System
CG7646	7227.FBpp0310511	Reactome	DME-2187338	Visual phototransduction
CG7646	7227.FBpp0310511	Reactome	DME-2514856	The phototransduction cascade
CG7646	7227.FBpp0310511	Reactome	DME-2514859	Inactivation, recovery and regulation of the phototransduction cascade
CG7646	7227.FBpp0310511	Reactome	DME-451306	Ionotropic activity of kainate receptors
CG7646	7227.FBpp0310511	Reactome	DME-451308	Activation of Ca-permeable Kainate Receptor
CG7646	7227.FBpp0310511	Reactome	DME-451326	Activation of kainate receptors upon glutamate binding
CG7646	7227.FBpp0310511	Reactome	DME-9709957	Sensory Perception
CG7646	7227.FBpp0310511	Monarch	FBcv:0000349	Viable
CG7646	7227.FBpp0310511	UniProt Keywords	KW-0106	Calcium
CG7646	7227.FBpp0310511	InterPro	IPR002048	EF-hand domain
CG7646	7227.FBpp0310511	InterPro	IPR011992	EF-hand domain pair
CG7646	7227.FBpp0310511	InterPro	IPR018247	EF-Hand 1, calcium-binding site
CG7646	7227.FBpp0310511	InterPro	IPR028846	Recoverin family
CG7646	7227.FBpp0310511	SMART	SM00054	EF-hand, calcium binding motif
GluClalpha	7227.FBpp0310353	GO Process	GO:0003008	System process
GluClalpha	7227.FBpp0310353	GO Process	GO:0006810	Transport
GluClalpha	7227.FBpp0310353	GO Process	GO:0006811	Ion transport
GluClalpha	7227.FBpp0310353	GO Process	GO:0006820	Anion transport
GluClalpha	7227.FBpp0310353	GO Process	GO:0006821	Chloride transport
GluClalpha	7227.FBpp0310353	GO Process	GO:0007154	Cell communication
GluClalpha	7227.FBpp0310353	GO Process	GO:0007165	Signal transduction
GluClalpha	7227.FBpp0310353	GO Process	GO:0007166	Cell surface receptor signaling pathway
GluClalpha	7227.FBpp0310353	GO Process	GO:0007267	Cell-cell signaling
GluClalpha	7227.FBpp0310353	GO Process	GO:0007268	Chemical synaptic transmission
GluClalpha	7227.FBpp0310353	GO Process	GO:0009987	Cellular process
GluClalpha	7227.FBpp0310353	GO Process	GO:0015698	Inorganic anion transport
GluClalpha	7227.FBpp0310353	GO Process	GO:0023052	Signaling
GluClalpha	7227.FBpp0310353	GO Process	GO:0032501	Multicellular organismal process
GluClalpha	7227.FBpp0310353	GO Process	GO:0034220	Ion transmembrane transport
GluClalpha	7227.FBpp0310353	GO Process	GO:0042391	Regulation of membrane potential
GluClalpha	7227.FBpp0310353	GO Process	GO:0050789	Regulation of biological process
GluClalpha	7227.FBpp0310353	GO Process	GO:0050794	Regulation of cellular process
GluClalpha	7227.FBpp0310353	GO Process	GO:0050877	Nervous system process
GluClalpha	7227.FBpp0310353	GO Process	GO:0050896	Response to stimulus
GluClalpha	7227.FBpp0310353	GO Process	GO:0051179	Localization
GluClalpha	7227.FBpp0310353	GO Process	GO:0051234	Establishment of localization
GluClalpha	7227.FBpp0310353	GO Process	GO:0051716	Cellular response to stimulus
GluClalpha	7227.FBpp0310353	GO Process	GO:0055085	Transmembrane transport
GluClalpha	7227.FBpp0310353	GO Process	GO:0060078	Regulation of postsynaptic membrane potential
GluClalpha	7227.FBpp0310353	GO Process	GO:0060079	Excitatory postsynaptic potential
GluClalpha	7227.FBpp0310353	GO Process	GO:0065007	Biological regulation
GluClalpha	7227.FBpp0310353	GO Process	GO:0065008	Regulation of biological quality
GluClalpha	7227.FBpp0310353	GO Process	GO:0098656	Anion transmembrane transport
GluClalpha	7227.FBpp0310353	GO Process	GO:0098660	Inorganic ion transmembrane transport
GluClalpha	7227.FBpp0310353	GO Process	GO:0098661	Inorganic anion transmembrane transport
GluClalpha	7227.FBpp0310353	GO Process	GO:0098916	Anterograde trans-synaptic signaling
GluClalpha	7227.FBpp0310353	GO Process	GO:0099536	Synaptic signaling
GluClalpha	7227.FBpp0310353	GO Process	GO:0099537	Trans-synaptic signaling
GluClalpha	7227.FBpp0310353	GO Process	GO:0099565	Chemical synaptic transmission, postsynaptic
GluClalpha	7227.FBpp0310353	GO Process	GO:1902476	Chloride transmembrane transport
GluClalpha	7227.FBpp0310353	GO Process	GO:1905114	Cell surface receptor signaling pathway involved in cell-cell signaling
GluClalpha	7227.FBpp0310353	GO Function	GO:0004888	Transmembrane signaling receptor activity
GluClalpha	7227.FBpp0310353	GO Function	GO:0005215	Transporter activity
GluClalpha	7227.FBpp0310353	GO Function	GO:0005216	Ion channel activity
GluClalpha	7227.FBpp0310353	GO Function	GO:0005230	Extracellular ligand-gated ion channel activity
GluClalpha	7227.FBpp0310353	GO Function	GO:0005231	Excitatory extracellular ligand-gated ion channel activity
GluClalpha	7227.FBpp0310353	GO Function	GO:0005234	Extracellularly glutamate-gated ion channel activity
GluClalpha	7227.FBpp0310353	GO Function	GO:0005253	Anion channel activity
GluClalpha	7227.FBpp0310353	GO Function	GO:0005254	Chloride channel activity
GluClalpha	7227.FBpp0310353	GO Function	GO:0008068	Extracellularly glutamate-gated chloride channel activity
GluClalpha	7227.FBpp0310353	GO Function	GO:0008509	Anion transmembrane transporter activity
GluClalpha	7227.FBpp0310353	GO Function	GO:0015075	Ion transmembrane transporter activity
GluClalpha	7227.FBpp0310353	GO Function	GO:0015103	Inorganic anion transmembrane transporter activity
GluClalpha	7227.FBpp0310353	GO Function	GO:0015108	Chloride transmembrane transporter activity
GluClalpha	7227.FBpp0310353	GO Function	GO:0015267	Channel activity
GluClalpha	7227.FBpp0310353	GO Function	GO:0015276	Ligand-gated ion channel activity
GluClalpha	7227.FBpp0310353	GO Function	GO:0015318	Inorganic molecular entity transmembrane transporter activity
GluClalpha	7227.FBpp0310353	GO Function	GO:0022803	Passive transmembrane transporter activity
GluClalpha	7227.FBpp0310353	GO Function	GO:0022824	Transmitter-gated ion channel activity
GluClalpha	7227.FBpp0310353	GO Function	GO:0022834	Ligand-gated channel activity
GluClalpha	7227.FBpp0310353	GO Function	GO:0022835	Transmitter-gated channel activity
GluClalpha	7227.FBpp0310353	GO Function	GO:0022836	Gated channel activity
GluClalpha	7227.FBpp0310353	GO Function	GO:0022857	Transmembrane transporter activity
GluClalpha	7227.FBpp0310353	GO Function	GO:0030594	Neurotransmitter receptor activity
GluClalpha	7227.FBpp0310353	GO Function	GO:0038023	Signaling receptor activity
GluClalpha	7227.FBpp0310353	GO Function	GO:0060089	Molecular transducer activity
GluClalpha	7227.FBpp0310353	GO Function	GO:0098960	Postsynaptic neurotransmitter receptor activity
GluClalpha	7227.FBpp0310353	GO Function	GO:0099095	Ligand-gated anion channel activity
GluClalpha	7227.FBpp0310353	GO Function	GO:0099529	Neurotransmitter receptor activity involved in regulation of postsynaptic membrane potential
GluClalpha	7227.FBpp0310353	GO Function	GO:1904315	Transmitter-gated ion channel activity involved in regulation of postsynaptic membrane potential
GluClalpha	7227.FBpp0310353	GO Component	GO:0005886	Plasma membrane
GluClalpha	7227.FBpp0310353	GO Component	GO:0005887	Integral component of plasma membrane
GluClalpha	7227.FBpp0310353	GO Component	GO:0016020	Membrane
GluClalpha	7227.FBpp0310353	GO Component	GO:0016021	Integral component of membrane
GluClalpha	7227.FBpp0310353	GO Component	GO:0030054	Cell junction
GluClalpha	7227.FBpp0310353	GO Component	GO:0031224	Intrinsic component of membrane
GluClalpha	7227.FBpp0310353	GO Component	GO:0031226	Intrinsic component of plasma membrane
GluClalpha	7227.FBpp0310353	GO Component	GO:0042995	Cell projection
GluClalpha	7227.FBpp0310353	GO Component	GO:0043005	Neuron projection
GluClalpha	7227.FBpp0310353	GO Component	GO:0045202	Synapse
GluClalpha	7227.FBpp0310353	GO Component	GO:0071944	Cell periphery
GluClalpha	7227.FBpp0310353	GO Component	GO:0110165	Cellular anatomical entity
GluClalpha	7227.FBpp0310353	GO Component	GO:0120025	Plasma membrane bounded cell projection
GluClalpha	7227.FBpp0310353	STRING clusters	CL:14573	Mixed, incl. Ion channel complex, and Neurotransmitter receptors and postsynaptic signal transmission
GluClalpha	7227.FBpp0310353	STRING clusters	CL:14793	Transmitter-gated channel activity, and G protein-coupled receptor complex
GluClalpha	7227.FBpp0310353	STRING clusters	CL:14846	Ionotropic glutamate receptor, and Recoverin family
GluClalpha	7227.FBpp0310353	Reactome	DME-112314	Neurotransmitter receptors and postsynaptic signal transmission
GluClalpha	7227.FBpp0310353	Reactome	DME-112315	Transmission across Chemical Synapses
GluClalpha	7227.FBpp0310353	Reactome	DME-112316	Neuronal System
GluClalpha	7227.FBpp0310353	COMPARTMENTS	GOCC:0005886	Plasma membrane
GluClalpha	7227.FBpp0310353	COMPARTMENTS	GOCC:0005887	Integral component of plasma membrane
GluClalpha	7227.FBpp0310353	COMPARTMENTS	GOCC:0016020	Membrane
GluClalpha	7227.FBpp0310353	COMPARTMENTS	GOCC:0016021	Integral component of membrane
GluClalpha	7227.FBpp0310353	COMPARTMENTS	GOCC:0016935	Glycine-gated chloride channel complex
GluClalpha	7227.FBpp0310353	COMPARTMENTS	GOCC:0031224	Intrinsic component of membrane
GluClalpha	7227.FBpp0310353	COMPARTMENTS	GOCC:0031226	Intrinsic component of plasma membrane
GluClalpha	7227.FBpp0310353	COMPARTMENTS	GOCC:0032991	Protein-containing complex
GluClalpha	7227.FBpp0310353	COMPARTMENTS	GOCC:0034702	Ion channel complex
GluClalpha	7227.FBpp0310353	COMPARTMENTS	GOCC:0034707	Chloride channel complex
GluClalpha	7227.FBpp0310353	COMPARTMENTS	GOCC:0071944	Cell periphery
GluClalpha	7227.FBpp0310353	COMPARTMENTS	GOCC:0098796	Membrane protein complex
GluClalpha	7227.FBpp0310353	COMPARTMENTS	GOCC:0098797	Plasma membrane protein complex
GluClalpha	7227.FBpp0310353	COMPARTMENTS	GOCC:0110165	Cellular anatomical entity
GluClalpha	7227.FBpp0310353	COMPARTMENTS	GOCC:1902495	Transmembrane transporter complex
GluClalpha	7227.FBpp0310353	COMPARTMENTS	GOCC:1990351	Transporter complex
GluClalpha	7227.FBpp0310353	Monarch	FBcv:0000349	Viable
GluClalpha	7227.FBpp0310353	UniProt Keywords	KW-0025	Alternative splicing
GluClalpha	7227.FBpp0310353	UniProt Keywords	KW-0406	Ion transport
GluClalpha	7227.FBpp0310353	UniProt Keywords	KW-0407	Ion channel
GluClalpha	7227.FBpp0310353	UniProt Keywords	KW-0472	Membrane
GluClalpha	7227.FBpp0310353	UniProt Keywords	KW-0628	Postsynaptic cell membrane
GluClalpha	7227.FBpp0310353	UniProt Keywords	KW-0675	Receptor
GluClalpha	7227.FBpp0310353	UniProt Keywords	KW-0691	RNA editing
GluClalpha	7227.FBpp0310353	UniProt Keywords	KW-0732	Signal
GluClalpha	7227.FBpp0310353	UniProt Keywords	KW-0770	Synapse
GluClalpha	7227.FBpp0310353	UniProt Keywords	KW-0812	Transmembrane
GluClalpha	7227.FBpp0310353	UniProt Keywords	KW-0813	Transport
GluClalpha	7227.FBpp0310353	UniProt Keywords	KW-0868	Chloride
GluClalpha	7227.FBpp0310353	UniProt Keywords	KW-0869	Chloride channel
GluClalpha	7227.FBpp0310353	UniProt Keywords	KW-0965	Cell junction
GluClalpha	7227.FBpp0310353	UniProt Keywords	KW-1003	Cell membrane
GluClalpha	7227.FBpp0310353	UniProt Keywords	KW-1015	Disulfide bond
GluClalpha	7227.FBpp0310353	UniProt Keywords	KW-1071	Ligand-gated ion channel
GluClalpha	7227.FBpp0310353	UniProt Keywords	KW-1133	Transmembrane helix
GluClalpha	7227.FBpp0310353	Pfam	PF02931	Neurotransmitter-gated ion-channel ligand binding domain
GluClalpha	7227.FBpp0310353	Pfam	PF02932	Neurotransmitter-gated ion-channel transmembrane region
GluClalpha	7227.FBpp0310353	InterPro	IPR006028	Gamma-aminobutyric acid A receptor/Glycine receptor alpha
GluClalpha	7227.FBpp0310353	InterPro	IPR006029	Neurotransmitter-gated ion-channel transmembrane domain
GluClalpha	7227.FBpp0310353	InterPro	IPR006201	Neurotransmitter-gated ion-channel
GluClalpha	7227.FBpp0310353	InterPro	IPR006202	Neurotransmitter-gated ion-channel ligand-binding domain
GluClalpha	7227.FBpp0310353	InterPro	IPR018000	Neurotransmitter-gated ion-channel, conserved site
GluClalpha	7227.FBpp0310353	InterPro	IPR036719	Neurotransmitter-gated ion-channel transmembrane domain superfamily
GluClalpha	7227.FBpp0310353	InterPro	IPR036734	Neurotransmitter-gated ion-channel ligand-binding domain superfamily
GluClalpha	7227.FBpp0310353	InterPro	IPR038050	Neuronal acetylcholine receptor
GluClalpha	7227.FBpp0310353	InterPro	IPR044721	Glutamate gated chloride channel, transmembrane domain
GluRIB	7227.FBpp0303373	GO Process	GO:0006810	Transport
GluRIB	7227.FBpp0303373	GO Process	GO:0006811	Ion transport
GluRIB	7227.FBpp0303373	GO Process	GO:0006812	Cation transport
GluRIB	7227.FBpp0303373	GO Process	GO:0007154	Cell communication
GluRIB	7227.FBpp0303373	GO Process	GO:0007165	Signal transduction
GluRIB	7227.FBpp0303373	GO Process	GO:0007166	Cell surface receptor signaling pathway
GluRIB	7227.FBpp0303373	GO Process	GO:0007215	Glutamate receptor signaling pathway
GluRIB	7227.FBpp0303373	GO Process	GO:0009987	Cellular process
GluRIB	7227.FBpp0303373	GO Process	GO:0023052	Signaling
GluRIB	7227.FBpp0303373	GO Process	GO:0034220	Ion transmembrane transport
GluRIB	7227.FBpp0303373	GO Process	GO:0035235	Ionotropic glutamate receptor signaling pathway
GluRIB	7227.FBpp0303373	GO Process	GO:0050789	Regulation of biological process
GluRIB	7227.FBpp0303373	GO Process	GO:0050794	Regulation of cellular process
GluRIB	7227.FBpp0303373	GO Process	GO:0050896	Response to stimulus
GluRIB	7227.FBpp0303373	GO Process	GO:0051179	Localization
GluRIB	7227.FBpp0303373	GO Process	GO:0051234	Establishment of localization
GluRIB	7227.FBpp0303373	GO Process	GO:0051716	Cellular response to stimulus
GluRIB	7227.FBpp0303373	GO Process	GO:0055085	Transmembrane transport
GluRIB	7227.FBpp0303373	GO Process	GO:0065007	Biological regulation
GluRIB	7227.FBpp0303373	GO Process	GO:1990806	Ligand-gated ion channel signaling pathway
GluRIB	7227.FBpp0303373	GO Function	GO:0004888	Transmembrane signaling receptor activity
GluRIB	7227.FBpp0303373	GO Function	GO:0004970	Ionotropic glutamate receptor activity
GluRIB	7227.FBpp0303373	GO Function	GO:0005215	Transporter activity
GluRIB	7227.FBpp0303373	GO Function	GO:0005216	Ion channel activity
GluRIB	7227.FBpp0303373	GO Function	GO:0005230	Extracellular ligand-gated ion channel activity
GluRIB	7227.FBpp0303373	GO Function	GO:0008066	Glutamate receptor activity
GluRIB	7227.FBpp0303373	GO Function	GO:0015075	Ion transmembrane transporter activity
GluRIB	7227.FBpp0303373	GO Function	GO:0015267	Channel activity
GluRIB	7227.FBpp0303373	GO Function	GO:0015276	Ligand-gated ion channel activity
GluRIB	7227.FBpp0303373	GO Function	GO:0015318	Inorganic molecular entity transmembrane transporter activity
GluRIB	7227.FBpp0303373	GO Function	GO:0022803	Passive transmembrane transporter activity
GluRIB	7227.FBpp0303373	GO Function	GO:0022824	Transmitter-gated ion channel activity
GluRIB	7227.FBpp0303373	GO Function	GO:0022834	Ligand-gated channel activity
GluRIB	7227.FBpp0303373	GO Function	GO:0022835	Transmitter-gated channel activity
GluRIB	7227.FBpp0303373	GO Function	GO:0022836	Gated channel activity
GluRIB	7227.FBpp0303373	GO Function	GO:0022857	Transmembrane transporter activity
GluRIB	7227.FBpp0303373	GO Function	GO:0030594	Neurotransmitter receptor activity
GluRIB	7227.FBpp0303373	GO Function	GO:0038023	Signaling receptor activity
GluRIB	7227.FBpp0303373	GO Function	GO:0060089	Molecular transducer activity
GluRIB	7227.FBpp0303373	GO Component	GO:0005886	Plasma membrane
GluRIB	7227.FBpp0303373	GO Component	GO:0005887	Integral component of plasma membrane
GluRIB	7227.FBpp0303373	GO Component	GO:0008328	Ionotropic glutamate receptor complex
GluRIB	7227.FBpp0303373	GO Component	GO:0016020	Membrane
GluRIB	7227.FBpp0303373	GO Component	GO:0016021	Integral component of membrane
GluRIB	7227.FBpp0303373	GO Component	GO:0031224	Intrinsic component of membrane
GluRIB	7227.FBpp0303373	GO Component	GO:0031226	Intrinsic component of plasma membrane
GluRIB	7227.FBpp0303373	GO Component	GO:0032991	Protein-containing complex
GluRIB	7227.FBpp0303373	GO Component	GO:0034702	Ion channel complex
GluRIB	7227.FBpp0303373	GO Component	GO:0043235	Receptor complex
GluRIB	7227.FBpp0303373	GO Component	GO:0071944	Cell periphery
GluRIB	7227.FBpp0303373	GO Component	GO:0098796	Membrane protein complex
GluRIB	7227.FBpp0303373	GO Component	GO:0098797	Plasma membrane protein complex
GluRIB	7227.FBpp0303373	GO Component	GO:0098802	Plasma membrane signaling receptor complex
GluRIB	7227.FBpp0303373	GO Component	GO:0098878	Neurotransmitter receptor complex
GluRIB	7227.FBpp0303373	GO Component	GO:0110165	Cellular anatomical entity
GluRIB	7227.FBpp0303373	GO Component	GO:1902495	Transmembrane transporter complex
GluRIB	7227.FBpp0303373	GO Component	GO:1990351	Transporter complex
GluRIB	7227.FBpp0303373	STRING clusters	CL:14573	Mixed, incl. Ion channel complex, and Neurotransmitter receptors and postsynaptic signal transmission
GluRIB	7227.FBpp0303373	STRING clusters	CL:14793	Transmitter-gated channel activity, and G protein-coupled receptor complex
GluRIB	7227.FBpp0303373	STRING clusters	CL:14846	Ionotropic glutamate receptor, and Recoverin family
GluRIB	7227.FBpp0303373	STRING clusters	CL:14847	Neurotransmitter receptor complex, and Cornichon
GluRIB	7227.FBpp0303373	Reactome	DME-112314	Neurotransmitter receptors and postsynaptic signal transmission
GluRIB	7227.FBpp0303373	Reactome	DME-112315	Transmission across Chemical Synapses
GluRIB	7227.FBpp0303373	Reactome	DME-112316	Neuronal System
GluRIB	7227.FBpp0303373	Reactome	DME-199977	ER to Golgi Anterograde Transport
GluRIB	7227.FBpp0303373	Reactome	DME-199991	Membrane Trafficking
GluRIB	7227.FBpp0303373	Reactome	DME-204005	COPII-mediated vesicle transport
GluRIB	7227.FBpp0303373	Reactome	DME-392499	Metabolism of proteins
GluRIB	7227.FBpp0303373	Reactome	DME-399710	Activation of AMPA receptors
GluRIB	7227.FBpp0303373	Reactome	DME-399719	Trafficking of AMPA receptors
GluRIB	7227.FBpp0303373	Reactome	DME-399721	Glutamate binding, activation of AMPA receptors and synaptic plasticity
GluRIB	7227.FBpp0303373	Reactome	DME-416993	Trafficking of GluR2-containing AMPA receptors
GluRIB	7227.FBpp0303373	Reactome	DME-438066	Unblocking of NMDA receptors, glutamate binding and activation
GluRIB	7227.FBpp0303373	Reactome	DME-442755	Activation of NMDA receptors and postsynaptic events
GluRIB	7227.FBpp0303373	Reactome	DME-446203	Asparagine N-linked glycosylation
GluRIB	7227.FBpp0303373	Reactome	DME-5653656	Vesicle-mediated transport
GluRIB	7227.FBpp0303373	Reactome	DME-5694530	Cargo concentration in the ER
GluRIB	7227.FBpp0303373	Reactome	DME-597592	Post-translational protein modification
GluRIB	7227.FBpp0303373	Reactome	DME-6794362	Protein-protein interactions at synapses
GluRIB	7227.FBpp0303373	Reactome	DME-8849932	Synaptic adhesion-like molecules
GluRIB	7227.FBpp0303373	Reactome	DME-948021	Transport to the Golgi and subsequent modification
GluRIB	7227.FBpp0303373	COMPARTMENTS	GOCC:0005886	Plasma membrane
GluRIB	7227.FBpp0303373	COMPARTMENTS	GOCC:0005887	Integral component of plasma membrane
GluRIB	7227.FBpp0303373	COMPARTMENTS	GOCC:0008328	Ionotropic glutamate receptor complex
GluRIB	7227.FBpp0303373	COMPARTMENTS	GOCC:0016020	Membrane
GluRIB	7227.FBpp0303373	COMPARTMENTS	GOCC:0016021	Integral component of membrane
GluRIB	7227.FBpp0303373	COMPARTMENTS	GOCC:0031224	Intrinsic component of membrane
GluRIB	7227.FBpp0303373	COMPARTMENTS	GOCC:0031226	Intrinsic component of plasma membrane
GluRIB	7227.FBpp0303373	COMPARTMENTS	GOCC:0032991	Protein-containing complex
GluRIB	7227.FBpp0303373	COMPARTMENTS	GOCC:0034702	Ion channel complex
GluRIB	7227.FBpp0303373	COMPARTMENTS	GOCC:0043235	Receptor complex
GluRIB	7227.FBpp0303373	COMPARTMENTS	GOCC:0071944	Cell periphery
GluRIB	7227.FBpp0303373	COMPARTMENTS	GOCC:0098796	Membrane protein complex
GluRIB	7227.FBpp0303373	COMPARTMENTS	GOCC:0098797	Plasma membrane protein complex
GluRIB	7227.FBpp0303373	COMPARTMENTS	GOCC:0098802	Plasma membrane signaling receptor complex
GluRIB	7227.FBpp0303373	COMPARTMENTS	GOCC:0098878	Neurotransmitter receptor complex
GluRIB	7227.FBpp0303373	COMPARTMENTS	GOCC:0110165	Cellular anatomical entity
GluRIB	7227.FBpp0303373	COMPARTMENTS	GOCC:1902495	Transmembrane transporter complex
GluRIB	7227.FBpp0303373	COMPARTMENTS	GOCC:1990351	Transporter complex
GluRIB	7227.FBpp0303373	Monarch	FBcv:0000349	Viable
GluRIB	7227.FBpp0303373	Monarch	FBcv:0000385	Short lived
GluRIB	7227.FBpp0303373	Monarch	FBcv:0002004	Increased mortality
GluRIB	7227.FBpp0303373	UniProt Keywords	KW-0406	Ion transport
GluRIB	7227.FBpp0303373	UniProt Keywords	KW-0407	Ion channel
GluRIB	7227.FBpp0303373	UniProt Keywords	KW-0472	Membrane
GluRIB	7227.FBpp0303373	UniProt Keywords	KW-0628	Postsynaptic cell membrane
GluRIB	7227.FBpp0303373	UniProt Keywords	KW-0675	Receptor
GluRIB	7227.FBpp0303373	UniProt Keywords	KW-0732	Signal
GluRIB	7227.FBpp0303373	UniProt Keywords	KW-0770	Synapse
GluRIB	7227.FBpp0303373	UniProt Keywords	KW-0812	Transmembrane
GluRIB	7227.FBpp0303373	UniProt Keywords	KW-0813	Transport
GluRIB	7227.FBpp0303373	UniProt Keywords	KW-0965	Cell junction
GluRIB	7227.FBpp0303373	UniProt Keywords	KW-1003	Cell membrane
GluRIB	7227.FBpp0303373	UniProt Keywords	KW-1071	Ligand-gated ion channel
GluRIB	7227.FBpp0303373	UniProt Keywords	KW-1133	Transmembrane helix
GluRIB	7227.FBpp0303373	Pfam	PF01094	Receptor family ligand binding region
GluRIB	7227.FBpp0303373	InterPro	IPR001320	Ionotropic glutamate receptor, C-terminal
GluRIB	7227.FBpp0303373	InterPro	IPR001828	Receptor, ligand binding region
GluRIB	7227.FBpp0303373	InterPro	IPR015683	Ionotropic glutamate receptor
GluRIB	7227.FBpp0303373	InterPro	IPR019594	Ionotropic glutamate receptor, L-glutamate and glycine-binding domain
GluRIB	7227.FBpp0303373	InterPro	IPR028082	Periplasmic binding protein-like I
GluRIB	7227.FBpp0303373	SMART	SM00918	Ligated ion channel L-glutamate- and glycine-binding site
GluRIIC	7227.FBpp0307912	GO Process	GO:0003008	System process
GluRIIC	7227.FBpp0307912	GO Process	GO:0006810	Transport
GluRIIC	7227.FBpp0307912	GO Process	GO:0006811	Ion transport
GluRIIC	7227.FBpp0307912	GO Process	GO:0006812	Cation transport
GluRIIC	7227.FBpp0307912	GO Process	GO:0006813	Potassium ion transport
GluRIIC	7227.FBpp0307912	GO Process	GO:0006814	Sodium ion transport
GluRIIC	7227.FBpp0307912	GO Process	GO:0006816	Calcium ion transport
GluRIIC	7227.FBpp0307912	GO Process	GO:0007154	Cell communication
GluRIIC	7227.FBpp0307912	GO Process	GO:0007165	Signal transduction
GluRIIC	7227.FBpp0307912	GO Process	GO:0007166	Cell surface receptor signaling pathway
GluRIIC	7227.FBpp0307912	GO Process	GO:0007215	Glutamate receptor signaling pathway
GluRIIC	7227.FBpp0307912	GO Process	GO:0007267	Cell-cell signaling
GluRIIC	7227.FBpp0307912	GO Process	GO:0007268	Chemical synaptic transmission
GluRIIC	7227.FBpp0307912	GO Process	GO:0007274	Neuromuscular synaptic transmission
GluRIIC	7227.FBpp0307912	GO Process	GO:0008104	Protein localization
GluRIIC	7227.FBpp0307912	GO Process	GO:0009987	Cellular process
GluRIIC	7227.FBpp0307912	GO Process	GO:0010646	Regulation of cell communication
GluRIIC	7227.FBpp0307912	GO Process	GO:0019722	Calcium-mediated signaling
GluRIIC	7227.FBpp0307912	GO Process	GO:0019932	Second-messenger-mediated signaling
GluRIIC	7227.FBpp0307912	GO Process	GO:0023051	Regulation of signaling
GluRIIC	7227.FBpp0307912	GO Process	GO:0023052	Signaling
GluRIIC	7227.FBpp0307912	GO Process	GO:0030001	Metal ion transport
GluRIIC	7227.FBpp0307912	GO Process	GO:0032501	Multicellular organismal process
GluRIIC	7227.FBpp0307912	GO Process	GO:0033036	Macromolecule localization
GluRIIC	7227.FBpp0307912	GO Process	GO:0034220	Ion transmembrane transport
GluRIIC	7227.FBpp0307912	GO Process	GO:0035235	Ionotropic glutamate receptor signaling pathway
GluRIIC	7227.FBpp0307912	GO Process	GO:0035249	Synaptic transmission, glutamatergic
GluRIIC	7227.FBpp0307912	GO Process	GO:0035556	Intracellular signal transduction
GluRIIC	7227.FBpp0307912	GO Process	GO:0035725	Sodium ion transmembrane transport
GluRIIC	7227.FBpp0307912	GO Process	GO:0042391	Regulation of membrane potential
GluRIIC	7227.FBpp0307912	GO Process	GO:0045184	Establishment of protein localization
GluRIIC	7227.FBpp0307912	GO Process	GO:0050789	Regulation of biological process
GluRIIC	7227.FBpp0307912	GO Process	GO:0050794	Regulation of cellular process
GluRIIC	7227.FBpp0307912	GO Process	GO:0050804	Modulation of chemical synaptic transmission
GluRIIC	7227.FBpp0307912	GO Process	GO:0050877	Nervous system process
GluRIIC	7227.FBpp0307912	GO Process	GO:0050896	Response to stimulus
GluRIIC	7227.FBpp0307912	GO Process	GO:0051179	Localization
GluRIIC	7227.FBpp0307912	GO Process	GO:0051234	Establishment of localization
GluRIIC	7227.FBpp0307912	GO Process	GO:0051641	Cellular localization
GluRIIC	7227.FBpp0307912	GO Process	GO:0051716	Cellular response to stimulus
GluRIIC	7227.FBpp0307912	GO Process	GO:0055085	Transmembrane transport
GluRIIC	7227.FBpp0307912	GO Process	GO:0060078	Regulation of postsynaptic membrane potential
GluRIIC	7227.FBpp0307912	GO Process	GO:0065007	Biological regulation
GluRIIC	7227.FBpp0307912	GO Process	GO:0065008	Regulation of biological quality
GluRIIC	7227.FBpp0307912	GO Process	GO:0070588	Calcium ion transmembrane transport
GluRIIC	7227.FBpp0307912	GO Process	GO:0070727	Cellular macromolecule localization
GluRIIC	7227.FBpp0307912	GO Process	GO:0071805	Potassium ion transmembrane transport
GluRIIC	7227.FBpp0307912	GO Process	GO:0098655	Cation transmembrane transport
GluRIIC	7227.FBpp0307912	GO Process	GO:0098660	Inorganic ion transmembrane transport
GluRIIC	7227.FBpp0307912	GO Process	GO:0098662	Inorganic cation transmembrane transport
GluRIIC	7227.FBpp0307912	GO Process	GO:0098916	Anterograde trans-synaptic signaling
GluRIIC	7227.FBpp0307912	GO Process	GO:0099177	Regulation of trans-synaptic signaling
GluRIIC	7227.FBpp0307912	GO Process	GO:0099536	Synaptic signaling
GluRIIC	7227.FBpp0307912	GO Process	GO:0099537	Trans-synaptic signaling
GluRIIC	7227.FBpp0307912	GO Process	GO:0099565	Chemical synaptic transmission, postsynaptic
GluRIIC	7227.FBpp0307912	GO Process	GO:1905114	Cell surface receptor signaling pathway involved in cell-cell signaling
GluRIIC	7227.FBpp0307912	GO Process	GO:1990806	Ligand-gated ion channel signaling pathway
GluRIIC	7227.FBpp0307912	GO Function	GO:0004888	Transmembrane signaling receptor activity
GluRIIC	7227.FBpp0307912	GO Function	GO:0004970	Ionotropic glutamate receptor activity
GluRIIC	7227.FBpp0307912	GO Function	GO:0005215	Transporter activity
GluRIIC	7227.FBpp0307912	GO Function	GO:0005216	Ion channel activity
GluRIIC	7227.FBpp0307912	GO Function	GO:0005230	Extracellular ligand-gated ion channel activity
GluRIIC	7227.FBpp0307912	GO Function	GO:0005261	Cation channel activity
GluRIIC	7227.FBpp0307912	GO Function	GO:0005262	Calcium channel activity
GluRIIC	7227.FBpp0307912	GO Function	GO:0005267	Potassium channel activity
GluRIIC	7227.FBpp0307912	GO Function	GO:0005272	Sodium channel activity
GluRIIC	7227.FBpp0307912	GO Function	GO:0008066	Glutamate receptor activity
GluRIIC	7227.FBpp0307912	GO Function	GO:0008324	Cation transmembrane transporter activity
GluRIIC	7227.FBpp0307912	GO Function	GO:0015075	Ion transmembrane transporter activity
GluRIIC	7227.FBpp0307912	GO Function	GO:0015079	Potassium ion transmembrane transporter activity
GluRIIC	7227.FBpp0307912	GO Function	GO:0015081	Sodium ion transmembrane transporter activity
GluRIIC	7227.FBpp0307912	GO Function	GO:0015085	Calcium ion transmembrane transporter activity
GluRIIC	7227.FBpp0307912	GO Function	GO:0015267	Channel activity
GluRIIC	7227.FBpp0307912	GO Function	GO:0015276	Ligand-gated ion channel activity
GluRIIC	7227.FBpp0307912	GO Function	GO:0015277	Kainate selective glutamate receptor activity
GluRIIC	7227.FBpp0307912	GO Function	GO:0015318	Inorganic molecular entity transmembrane transporter activity
GluRIIC	7227.FBpp0307912	GO Function	GO:0022803	Passive transmembrane transporter activity
GluRIIC	7227.FBpp0307912	GO Function	GO:0022824	Transmitter-gated ion channel activity
GluRIIC	7227.FBpp0307912	GO Function	GO:0022834	Ligand-gated channel activity
GluRIIC	7227.FBpp0307912	GO Function	GO:0022835	Transmitter-gated channel activity
GluRIIC	7227.FBpp0307912	GO Function	GO:0022836	Gated channel activity
GluRIIC	7227.FBpp0307912	GO Function	GO:0022849	Glutamate-gated calcium ion channel activity
GluRIIC	7227.FBpp0307912	GO Function	GO:0022857	Transmembrane transporter activity
GluRIIC	7227.FBpp0307912	GO Function	GO:0022890	Inorganic cation transmembrane transporter activity
GluRIIC	7227.FBpp0307912	GO Function	GO:0030594	Neurotransmitter receptor activity
GluRIIC	7227.FBpp0307912	GO Function	GO:0038023	Signaling receptor activity
GluRIIC	7227.FBpp0307912	GO Function	GO:0046873	Metal ion transmembrane transporter activity
GluRIIC	7227.FBpp0307912	GO Function	GO:0060089	Molecular transducer activity
GluRIIC	7227.FBpp0307912	GO Function	GO:0098960	Postsynaptic neurotransmitter receptor activity
GluRIIC	7227.FBpp0307912	GO Function	GO:0099094	Ligand-gated cation channel activity
GluRIIC	7227.FBpp0307912	GO Function	GO:0099529	Neurotransmitter receptor activity involved in regulation of postsynaptic membrane potential
GluRIIC	7227.FBpp0307912	GO Function	GO:0099604	Ligand-gated calcium channel activity
GluRIIC	7227.FBpp0307912	GO Function	GO:1904315	Transmitter-gated ion channel activity involved in regulation of postsynaptic membrane potential
GluRIIC	7227.FBpp0307912	GO Component	GO:0005886	Plasma membrane
GluRIIC	7227.FBpp0307912	GO Component	GO:0005887	Integral component of plasma membrane
GluRIIC	7227.FBpp0307912	GO Component	GO:0008328	Ionotropic glutamate receptor complex
GluRIIC	7227.FBpp0307912	GO Component	GO:0016020	Membrane
GluRIIC	7227.FBpp0307912	GO Component	GO:0016021	Integral component of membrane
GluRIIC	7227.FBpp0307912	GO Component	GO:0030054	Cell junction
GluRIIC	7227.FBpp0307912	GO Component	GO:0031224	Intrinsic component of membrane
GluRIIC	7227.FBpp0307912	GO Component	GO:0031226	Intrinsic component of plasma membrane
GluRIIC	7227.FBpp0307912	GO Component	GO:0031594	Neuromuscular junction
GluRIIC	7227.FBpp0307912	GO Component	GO:0032991	Protein-containing complex
GluRIIC	7227.FBpp0307912	GO Component	GO:0034702	Ion channel complex
GluRIIC	7227.FBpp0307912	GO Component	GO:0043226	Organelle
GluRIIC	7227.FBpp0307912	GO Component	GO:0043235	Receptor complex
GluRIIC	7227.FBpp0307912	GO Component	GO:0045202	Synapse
GluRIIC	7227.FBpp0307912	GO Component	GO:0045211	Postsynaptic membrane
GluRIIC	7227.FBpp0307912	GO Component	GO:0071944	Cell periphery
GluRIIC	7227.FBpp0307912	GO Component	GO:0097060	Synaptic membrane
GluRIIC	7227.FBpp0307912	GO Component	GO:0097482	Muscle cell postsynaptic specialization
GluRIIC	7227.FBpp0307912	GO Component	GO:0098590	Plasma membrane region
GluRIIC	7227.FBpp0307912	GO Component	GO:0098794	Postsynapse
GluRIIC	7227.FBpp0307912	GO Component	GO:0098796	Membrane protein complex
GluRIIC	7227.FBpp0307912	GO Component	GO:0098797	Plasma membrane protein complex
GluRIIC	7227.FBpp0307912	GO Component	GO:0098802	Plasma membrane signaling receptor complex
GluRIIC	7227.FBpp0307912	GO Component	GO:0098878	Neurotransmitter receptor complex
GluRIIC	7227.FBpp0307912	GO Component	GO:0098975	Postsynapse of neuromuscular junction
GluRIIC	7227.FBpp0307912	GO Component	GO:0099572	Postsynaptic specialization
GluRIIC	7227.FBpp0307912	GO Component	GO:0110165	Cellular anatomical entity
GluRIIC	7227.FBpp0307912	GO Component	GO:1902495	Transmembrane transporter complex
GluRIIC	7227.FBpp0307912	GO Component	GO:1990351	Transporter complex
GluRIIC	7227.FBpp0307912	STRING clusters	CL:14573	Mixed, incl. Ion channel complex, and Neurotransmitter receptors and postsynaptic signal transmission
GluRIIC	7227.FBpp0307912	STRING clusters	CL:14793	Transmitter-gated channel activity, and G protein-coupled receptor complex
GluRIIC	7227.FBpp0307912	STRING clusters	CL:14846	Ionotropic glutamate receptor, and Recoverin family
GluRIIC	7227.FBpp0307912	STRING clusters	CL:14847	Neurotransmitter receptor complex, and Cornichon
GluRIIC	7227.FBpp0307912	STRING clusters	CL:14850	Glutamate-gated calcium ion channel activity
GluRIIC	7227.FBpp0307912	Reactome	DME-112314	Neurotransmitter receptors and postsynaptic signal transmission
GluRIIC	7227.FBpp0307912	Reactome	DME-112315	Transmission across Chemical Synapses
GluRIIC	7227.FBpp0307912	Reactome	DME-112316	Neuronal System
GluRIIC	7227.FBpp0307912	Reactome	DME-451306	Ionotropic activity of kainate receptors
GluRIIC	7227.FBpp0307912	Reactome	DME-451307	Activation of Na-permeable kainate receptors
GluRIIC	7227.FBpp0307912	Reactome	DME-451308	Activation of Ca-permeable Kainate Receptor
GluRIIC	7227.FBpp0307912	Reactome	DME-451326	Activation of kainate receptors upon glutamate binding
GluRIIC	7227.FBpp0307912	COMPARTMENTS	GOCC:0005622	Intracellular
GluRIIC	7227.FBpp0307912	COMPARTMENTS	GOCC:0005737	Cytoplasm
GluRIIC	7227.FBpp0307912	COMPARTMENTS	GOCC:0005856	Cytoskeleton
GluRIIC	7227.FBpp0307912	COMPARTMENTS	GOCC:0005886	Plasma membrane
GluRIIC	7227.FBpp0307912	COMPARTMENTS	GOCC:0005887	Integral component of plasma membrane
GluRIIC	7227.FBpp0307912	COMPARTMENTS	GOCC:0005938	Cell cortex
GluRIIC	7227.FBpp0307912	COMPARTMENTS	GOCC:0008328	Ionotropic glutamate receptor complex
GluRIIC	7227.FBpp0307912	COMPARTMENTS	GOCC:0016020	Membrane
GluRIIC	7227.FBpp0307912	COMPARTMENTS	GOCC:0016021	Integral component of membrane
GluRIIC	7227.FBpp0307912	COMPARTMENTS	GOCC:0030054	Cell junction
GluRIIC	7227.FBpp0307912	COMPARTMENTS	GOCC:0030863	Cortical cytoskeleton
GluRIIC	7227.FBpp0307912	COMPARTMENTS	GOCC:0031224	Intrinsic component of membrane
GluRIIC	7227.FBpp0307912	COMPARTMENTS	GOCC:0031226	Intrinsic component of plasma membrane
GluRIIC	7227.FBpp0307912	COMPARTMENTS	GOCC:0031594	Neuromuscular junction
GluRIIC	7227.FBpp0307912	COMPARTMENTS	GOCC:0032991	Protein-containing complex
GluRIIC	7227.FBpp0307912	COMPARTMENTS	GOCC:0034702	Ion channel complex
GluRIIC	7227.FBpp0307912	COMPARTMENTS	GOCC:0043226	Organelle
GluRIIC	7227.FBpp0307912	COMPARTMENTS	GOCC:0043228	Non-membrane-bounded organelle
GluRIIC	7227.FBpp0307912	COMPARTMENTS	GOCC:0043229	Intracellular organelle
GluRIIC	7227.FBpp0307912	COMPARTMENTS	GOCC:0043232	Intracellular non-membrane-bounded organelle
GluRIIC	7227.FBpp0307912	COMPARTMENTS	GOCC:0043235	Receptor complex
GluRIIC	7227.FBpp0307912	COMPARTMENTS	GOCC:0045202	Synapse
GluRIIC	7227.FBpp0307912	COMPARTMENTS	GOCC:0045211	Postsynaptic membrane
GluRIIC	7227.FBpp0307912	COMPARTMENTS	GOCC:0048786	Presynaptic active zone
GluRIIC	7227.FBpp0307912	COMPARTMENTS	GOCC:0048788	Cytoskeleton of presynaptic active zone
GluRIIC	7227.FBpp0307912	COMPARTMENTS	GOCC:0071944	Cell periphery
GluRIIC	7227.FBpp0307912	COMPARTMENTS	GOCC:0097060	Synaptic membrane
GluRIIC	7227.FBpp0307912	COMPARTMENTS	GOCC:0097482	Muscle cell postsynaptic specialization
GluRIIC	7227.FBpp0307912	COMPARTMENTS	GOCC:0098590	Plasma membrane region
GluRIIC	7227.FBpp0307912	COMPARTMENTS	GOCC:0098793	Presynapse
GluRIIC	7227.FBpp0307912	COMPARTMENTS	GOCC:0098794	Postsynapse
GluRIIC	7227.FBpp0307912	COMPARTMENTS	GOCC:0098796	Membrane protein complex
GluRIIC	7227.FBpp0307912	COMPARTMENTS	GOCC:0098797	Plasma membrane protein complex
GluRIIC	7227.FBpp0307912	COMPARTMENTS	GOCC:0098802	Plasma membrane signaling receptor complex
GluRIIC	7227.FBpp0307912	COMPARTMENTS	GOCC:0098831	Presynaptic active zone cytoplasmic component
GluRIIC	7227.FBpp0307912	COMPARTMENTS	GOCC:0098878	Neurotransmitter receptor complex
GluRIIC	7227.FBpp0307912	COMPARTMENTS	GOCC:0098975	Postsynapse of neuromuscular junction
GluRIIC	7227.FBpp0307912	COMPARTMENTS	GOCC:0098980	Presynaptic density
GluRIIC	7227.FBpp0307912	COMPARTMENTS	GOCC:0098986	T-bar
GluRIIC	7227.FBpp0307912	COMPARTMENTS	GOCC:0099568	Cytoplasmic region
GluRIIC	7227.FBpp0307912	COMPARTMENTS	GOCC:0099569	Presynaptic cytoskeleton
GluRIIC	7227.FBpp0307912	COMPARTMENTS	GOCC:0099572	Postsynaptic specialization
GluRIIC	7227.FBpp0307912	COMPARTMENTS	GOCC:0099738	Cell cortex region
GluRIIC	7227.FBpp0307912	COMPARTMENTS	GOCC:0110165	Cellular anatomical entity
GluRIIC	7227.FBpp0307912	COMPARTMENTS	GOCC:1902495	Transmembrane transporter complex
GluRIIC	7227.FBpp0307912	COMPARTMENTS	GOCC:1990351	Transporter complex
GluRIIC	7227.FBpp0307912	Monarch	FBcv:0000349	Viable
GluRIIC	7227.FBpp0307912	Monarch	FBcv:0000351	Lethal
GluRIIC	7227.FBpp0307912	Monarch	FBcv:0000389	Paralytic
GluRIIC	7227.FBpp0307912	Monarch	FBcv:0000434	Abnormal neurophysiology
GluRIIC	7227.FBpp0307912	Monarch	FBcv:0000435	Abnormal neuroanatomy
GluRIIC	7227.FBpp0307912	Monarch	FBcv:0002000	Lethal - all die before end of P-stage
GluRIIC	7227.FBpp0307912	Monarch	FBcv:0002001	Lethal - all die before end of first instar larval stage
GluRIIC	7227.FBpp0307912	Monarch	FBcv:0002002	Lethal - all die before end of larval stage
GluRIIC	7227.FBpp0307912	Monarch	FBcv:0002003	Lethal - all die before end of second instar larval stage
GluRIIC	7227.FBpp0307912	Monarch	FBcv:0002004	Increased mortality
GluRIIC	7227.FBpp0307912	Monarch	FBcv:0002019	Increased mortality during development
GluRIIC	7227.FBpp0307912	Monarch	FBcv:0002026	Lethal - all die before end of prepupal stage
GluRIIC	7227.FBpp0307912	Monarch	FBcv:0002027	Lethal - all die before end of pupal stage
GluRIIC	7227.FBpp0307912	Monarch	FBcv:0002033	Lethal - all die during embryonic stage
GluRIIC	7227.FBpp0307912	Monarch	FBcv:0002037	Majority die during embryonic stage
GluRIIC	7227.FBpp0307912	Monarch	FBcv:0002041	Some die during embryonic stage
GluRIIC	7227.FBpp0307912	UniProt Keywords	KW-0406	Ion transport
GluRIIC	7227.FBpp0307912	UniProt Keywords	KW-0407	Ion channel
GluRIIC	7227.FBpp0307912	UniProt Keywords	KW-0472	Membrane
GluRIIC	7227.FBpp0307912	UniProt Keywords	KW-0628	Postsynaptic cell membrane
GluRIIC	7227.FBpp0307912	UniProt Keywords	KW-0675	Receptor
GluRIIC	7227.FBpp0307912	UniProt Keywords	KW-0732	Signal
GluRIIC	7227.FBpp0307912	UniProt Keywords	KW-0770	Synapse
GluRIIC	7227.FBpp0307912	UniProt Keywords	KW-0812	Transmembrane
GluRIIC	7227.FBpp0307912	UniProt Keywords	KW-0813	Transport
GluRIIC	7227.FBpp0307912	UniProt Keywords	KW-0965	Cell junction
GluRIIC	7227.FBpp0307912	UniProt Keywords	KW-1003	Cell membrane
GluRIIC	7227.FBpp0307912	UniProt Keywords	KW-1071	Ligand-gated ion channel
GluRIIC	7227.FBpp0307912	UniProt Keywords	KW-1133	Transmembrane helix
GluRIIC	7227.FBpp0307912	Pfam	PF01094	Receptor family ligand binding region
GluRIIC	7227.FBpp0307912	InterPro	IPR001320	Ionotropic glutamate receptor, C-terminal
GluRIIC	7227.FBpp0307912	InterPro	IPR001508	Ionotropic glutamate receptor, metazoa
GluRIIC	7227.FBpp0307912	InterPro	IPR001828	Receptor, ligand binding region
GluRIIC	7227.FBpp0307912	InterPro	IPR015683	Ionotropic glutamate receptor
GluRIIC	7227.FBpp0307912	InterPro	IPR019594	Ionotropic glutamate receptor, L-glutamate and glycine-binding domain
GluRIIC	7227.FBpp0307912	InterPro	IPR028082	Periplasmic binding protein-like I
GluRIIC	7227.FBpp0307912	SMART	SM00918	Ligated ion channel L-glutamate- and glycine-binding site
GluRIIE	7227.FBpp0110134	GO Process	GO:0003008	System process
GluRIIE	7227.FBpp0110134	GO Process	GO:0006810	Transport
GluRIIE	7227.FBpp0110134	GO Process	GO:0006811	Ion transport
GluRIIE	7227.FBpp0110134	GO Process	GO:0006812	Cation transport
GluRIIE	7227.FBpp0110134	GO Process	GO:0006816	Calcium ion transport
GluRIIE	7227.FBpp0110134	GO Process	GO:0007154	Cell communication
GluRIIE	7227.FBpp0110134	GO Process	GO:0007165	Signal transduction
GluRIIE	7227.FBpp0110134	GO Process	GO:0007166	Cell surface receptor signaling pathway
GluRIIE	7227.FBpp0110134	GO Process	GO:0007215	Glutamate receptor signaling pathway
GluRIIE	7227.FBpp0110134	GO Process	GO:0007267	Cell-cell signaling
GluRIIE	7227.FBpp0110134	GO Process	GO:0007268	Chemical synaptic transmission
GluRIIE	7227.FBpp0110134	GO Process	GO:0007274	Neuromuscular synaptic transmission
GluRIIE	7227.FBpp0110134	GO Process	GO:0009987	Cellular process
GluRIIE	7227.FBpp0110134	GO Process	GO:0010646	Regulation of cell communication
GluRIIE	7227.FBpp0110134	GO Process	GO:0019722	Calcium-mediated signaling
GluRIIE	7227.FBpp0110134	GO Process	GO:0019932	Second-messenger-mediated signaling
GluRIIE	7227.FBpp0110134	GO Process	GO:0023051	Regulation of signaling
GluRIIE	7227.FBpp0110134	GO Process	GO:0023052	Signaling
GluRIIE	7227.FBpp0110134	GO Process	GO:0030001	Metal ion transport
GluRIIE	7227.FBpp0110134	GO Process	GO:0032501	Multicellular organismal process
GluRIIE	7227.FBpp0110134	GO Process	GO:0034220	Ion transmembrane transport
GluRIIE	7227.FBpp0110134	GO Process	GO:0035235	Ionotropic glutamate receptor signaling pathway
GluRIIE	7227.FBpp0110134	GO Process	GO:0035249	Synaptic transmission, glutamatergic
GluRIIE	7227.FBpp0110134	GO Process	GO:0035556	Intracellular signal transduction
GluRIIE	7227.FBpp0110134	GO Process	GO:0042391	Regulation of membrane potential
GluRIIE	7227.FBpp0110134	GO Process	GO:0050789	Regulation of biological process
GluRIIE	7227.FBpp0110134	GO Process	GO:0050794	Regulation of cellular process
GluRIIE	7227.FBpp0110134	GO Process	GO:0050803	Regulation of synapse structure or activity
GluRIIE	7227.FBpp0110134	GO Process	GO:0050804	Modulation of chemical synaptic transmission
GluRIIE	7227.FBpp0110134	GO Process	GO:0050877	Nervous system process
GluRIIE	7227.FBpp0110134	GO Process	GO:0050896	Response to stimulus
GluRIIE	7227.FBpp0110134	GO Process	GO:0051179	Localization
GluRIIE	7227.FBpp0110134	GO Process	GO:0051234	Establishment of localization
GluRIIE	7227.FBpp0110134	GO Process	GO:0051716	Cellular response to stimulus
GluRIIE	7227.FBpp0110134	GO Process	GO:0055085	Transmembrane transport
GluRIIE	7227.FBpp0110134	GO Process	GO:0060025	Regulation of synaptic activity
GluRIIE	7227.FBpp0110134	GO Process	GO:0060078	Regulation of postsynaptic membrane potential
GluRIIE	7227.FBpp0110134	GO Process	GO:0065007	Biological regulation
GluRIIE	7227.FBpp0110134	GO Process	GO:0065008	Regulation of biological quality
GluRIIE	7227.FBpp0110134	GO Process	GO:0070588	Calcium ion transmembrane transport
GluRIIE	7227.FBpp0110134	GO Process	GO:0098655	Cation transmembrane transport
GluRIIE	7227.FBpp0110134	GO Process	GO:0098660	Inorganic ion transmembrane transport
GluRIIE	7227.FBpp0110134	GO Process	GO:0098662	Inorganic cation transmembrane transport
GluRIIE	7227.FBpp0110134	GO Process	GO:0098916	Anterograde trans-synaptic signaling
GluRIIE	7227.FBpp0110134	GO Process	GO:0099177	Regulation of trans-synaptic signaling
GluRIIE	7227.FBpp0110134	GO Process	GO:0099536	Synaptic signaling
GluRIIE	7227.FBpp0110134	GO Process	GO:0099537	Trans-synaptic signaling
GluRIIE	7227.FBpp0110134	GO Process	GO:0099565	Chemical synaptic transmission, postsynaptic
GluRIIE	7227.FBpp0110134	GO Process	GO:1905114	Cell surface receptor signaling pathway involved in cell-cell signaling
GluRIIE	7227.FBpp0110134	GO Process	GO:1990806	Ligand-gated ion channel signaling pathway
GluRIIE	7227.FBpp0110134	GO Function	GO:0004888	Transmembrane signaling receptor activity
GluRIIE	7227.FBpp0110134	GO Function	GO:0004970	Ionotropic glutamate receptor activity
GluRIIE	7227.FBpp0110134	GO Function	GO:0005215	Transporter activity
GluRIIE	7227.FBpp0110134	GO Function	GO:0005216	Ion channel activity
GluRIIE	7227.FBpp0110134	GO Function	GO:0005230	Extracellular ligand-gated ion channel activity
GluRIIE	7227.FBpp0110134	GO Function	GO:0005261	Cation channel activity
GluRIIE	7227.FBpp0110134	GO Function	GO:0005262	Calcium channel activity
GluRIIE	7227.FBpp0110134	GO Function	GO:0008066	Glutamate receptor activity
GluRIIE	7227.FBpp0110134	GO Function	GO:0008324	Cation transmembrane transporter activity
GluRIIE	7227.FBpp0110134	GO Function	GO:0015075	Ion transmembrane transporter activity
GluRIIE	7227.FBpp0110134	GO Function	GO:0015085	Calcium ion transmembrane transporter activity
GluRIIE	7227.FBpp0110134	GO Function	GO:0015267	Channel activity
GluRIIE	7227.FBpp0110134	GO Function	GO:0015276	Ligand-gated ion channel activity
GluRIIE	7227.FBpp0110134	GO Function	GO:0015318	Inorganic molecular entity transmembrane transporter activity
GluRIIE	7227.FBpp0110134	GO Function	GO:0022803	Passive transmembrane transporter activity
GluRIIE	7227.FBpp0110134	GO Function	GO:0022824	Transmitter-gated ion channel activity
GluRIIE	7227.FBpp0110134	GO Function	GO:0022834	Ligand-gated channel activity
GluRIIE	7227.FBpp0110134	GO Function	GO:0022835	Transmitter-gated channel activity
GluRIIE	7227.FBpp0110134	GO Function	GO:0022836	Gated channel activity
GluRIIE	7227.FBpp0110134	GO Function	GO:0022849	Glutamate-gated calcium ion channel activity
GluRIIE	7227.FBpp0110134	GO Function	GO:0022857	Transmembrane transporter activity
GluRIIE	7227.FBpp0110134	GO Function	GO:0022890	Inorganic cation transmembrane transporter activity
GluRIIE	7227.FBpp0110134	GO Function	GO:0030594	Neurotransmitter receptor activity
GluRIIE	7227.FBpp0110134	GO Function	GO:0038023	Signaling receptor activity
GluRIIE	7227.FBpp0110134	GO Function	GO:0046873	Metal ion transmembrane transporter activity
GluRIIE	7227.FBpp0110134	GO Function	GO:0060089	Molecular transducer activity
GluRIIE	7227.FBpp0110134	GO Function	GO:0098960	Postsynaptic neurotransmitter receptor activity
GluRIIE	7227.FBpp0110134	GO Function	GO:0099094	Ligand-gated cation channel activity
GluRIIE	7227.FBpp0110134	GO Function	GO:0099529	Neurotransmitter receptor activity involved in regulation of postsynaptic membrane potential
GluRIIE	7227.FBpp0110134	GO Function	GO:0099604	Ligand-gated calcium channel activity
GluRIIE	7227.FBpp0110134	GO Function	GO:1904315	Transmitter-gated ion channel activity involved in regulation of postsynaptic membrane potential
GluRIIE	7227.FBpp0110134	GO Component	GO:0005886	Plasma membrane
GluRIIE	7227.FBpp0110134	GO Component	GO:0005887	Integral component of plasma membrane
GluRIIE	7227.FBpp0110134	GO Component	GO:0008328	Ionotropic glutamate receptor complex
GluRIIE	7227.FBpp0110134	GO Component	GO:0016020	Membrane
GluRIIE	7227.FBpp0110134	GO Component	GO:0016021	Integral component of membrane
GluRIIE	7227.FBpp0110134	GO Component	GO:0030054	Cell junction
GluRIIE	7227.FBpp0110134	GO Component	GO:0031224	Intrinsic component of membrane
GluRIIE	7227.FBpp0110134	GO Component	GO:0031226	Intrinsic component of plasma membrane
GluRIIE	7227.FBpp0110134	GO Component	GO:0031594	Neuromuscular junction
GluRIIE	7227.FBpp0110134	GO Component	GO:0032991	Protein-containing complex
GluRIIE	7227.FBpp0110134	GO Component	GO:0034702	Ion channel complex
GluRIIE	7227.FBpp0110134	GO Component	GO:0043226	Organelle
GluRIIE	7227.FBpp0110134	GO Component	GO:0043235	Receptor complex
GluRIIE	7227.FBpp0110134	GO Component	GO:0045202	Synapse
GluRIIE	7227.FBpp0110134	GO Component	GO:0045211	Postsynaptic membrane
GluRIIE	7227.FBpp0110134	GO Component	GO:0071944	Cell periphery
GluRIIE	7227.FBpp0110134	GO Component	GO:0097060	Synaptic membrane
GluRIIE	7227.FBpp0110134	GO Component	GO:0097482	Muscle cell postsynaptic specialization
GluRIIE	7227.FBpp0110134	GO Component	GO:0098590	Plasma membrane region
GluRIIE	7227.FBpp0110134	GO Component	GO:0098794	Postsynapse
GluRIIE	7227.FBpp0110134	GO Component	GO:0098796	Membrane protein complex
GluRIIE	7227.FBpp0110134	GO Component	GO:0098797	Plasma membrane protein complex
GluRIIE	7227.FBpp0110134	GO Component	GO:0098802	Plasma membrane signaling receptor complex
GluRIIE	7227.FBpp0110134	GO Component	GO:0098878	Neurotransmitter receptor complex
GluRIIE	7227.FBpp0110134	GO Component	GO:0098975	Postsynapse of neuromuscular junction
GluRIIE	7227.FBpp0110134	GO Component	GO:0099572	Postsynaptic specialization
GluRIIE	7227.FBpp0110134	GO Component	GO:0110165	Cellular anatomical entity
GluRIIE	7227.FBpp0110134	GO Component	GO:1902495	Transmembrane transporter complex
GluRIIE	7227.FBpp0110134	GO Component	GO:1990351	Transporter complex
GluRIIE	7227.FBpp0110134	STRING clusters	CL:14573	Mixed, incl. Ion channel complex, and Neurotransmitter receptors and postsynaptic signal transmission
GluRIIE	7227.FBpp0110134	STRING clusters	CL:14793	Transmitter-gated channel activity, and G protein-coupled receptor complex
GluRIIE	7227.FBpp0110134	STRING clusters	CL:14846	Ionotropic glutamate receptor, and Recoverin family
GluRIIE	7227.FBpp0110134	STRING clusters	CL:14847	Neurotransmitter receptor complex, and Cornichon
GluRIIE	7227.FBpp0110134	STRING clusters	CL:14850	Glutamate-gated calcium ion channel activity
GluRIIE	7227.FBpp0110134	Reactome	DME-112314	Neurotransmitter receptors and postsynaptic signal transmission
GluRIIE	7227.FBpp0110134	Reactome	DME-112315	Transmission across Chemical Synapses
GluRIIE	7227.FBpp0110134	Reactome	DME-112316	Neuronal System
GluRIIE	7227.FBpp0110134	Reactome	DME-451306	Ionotropic activity of kainate receptors
GluRIIE	7227.FBpp0110134	Reactome	DME-451307	Activation of Na-permeable kainate receptors
GluRIIE	7227.FBpp0110134	Reactome	DME-451308	Activation of Ca-permeable Kainate Receptor
GluRIIE	7227.FBpp0110134	Reactome	DME-451326	Activation of kainate receptors upon glutamate binding
GluRIIE	7227.FBpp0110134	COMPARTMENTS	GOCC:0005886	Plasma membrane
GluRIIE	7227.FBpp0110134	COMPARTMENTS	GOCC:0005887	Integral component of plasma membrane
GluRIIE	7227.FBpp0110134	COMPARTMENTS	GOCC:0008328	Ionotropic glutamate receptor complex
GluRIIE	7227.FBpp0110134	COMPARTMENTS	GOCC:0016020	Membrane
GluRIIE	7227.FBpp0110134	COMPARTMENTS	GOCC:0016021	Integral component of membrane
GluRIIE	7227.FBpp0110134	COMPARTMENTS	GOCC:0030054	Cell junction
GluRIIE	7227.FBpp0110134	COMPARTMENTS	GOCC:0031224	Intrinsic component of membrane
GluRIIE	7227.FBpp0110134	COMPARTMENTS	GOCC:0031226	Intrinsic component of plasma membrane
GluRIIE	7227.FBpp0110134	COMPARTMENTS	GOCC:0031594	Neuromuscular junction
GluRIIE	7227.FBpp0110134	COMPARTMENTS	GOCC:0032991	Protein-containing complex
GluRIIE	7227.FBpp0110134	COMPARTMENTS	GOCC:0034702	Ion channel complex
GluRIIE	7227.FBpp0110134	COMPARTMENTS	GOCC:0043226	Organelle
GluRIIE	7227.FBpp0110134	COMPARTMENTS	GOCC:0043235	Receptor complex
GluRIIE	7227.FBpp0110134	COMPARTMENTS	GOCC:0045202	Synapse
GluRIIE	7227.FBpp0110134	COMPARTMENTS	GOCC:0045211	Postsynaptic membrane
GluRIIE	7227.FBpp0110134	COMPARTMENTS	GOCC:0071944	Cell periphery
GluRIIE	7227.FBpp0110134	COMPARTMENTS	GOCC:0097060	Synaptic membrane
GluRIIE	7227.FBpp0110134	COMPARTMENTS	GOCC:0097482	Muscle cell postsynaptic specialization
GluRIIE	7227.FBpp0110134	COMPARTMENTS	GOCC:0098590	Plasma membrane region
GluRIIE	7227.FBpp0110134	COMPARTMENTS	GOCC:0098794	Postsynapse
GluRIIE	7227.FBpp0110134	COMPARTMENTS	GOCC:0098796	Membrane protein complex
GluRIIE	7227.FBpp0110134	COMPARTMENTS	GOCC:0098797	Plasma membrane protein complex
GluRIIE	7227.FBpp0110134	COMPARTMENTS	GOCC:0098802	Plasma membrane signaling receptor complex
GluRIIE	7227.FBpp0110134	COMPARTMENTS	GOCC:0098878	Neurotransmitter receptor complex
GluRIIE	7227.FBpp0110134	COMPARTMENTS	GOCC:0098975	Postsynapse of neuromuscular junction
GluRIIE	7227.FBpp0110134	COMPARTMENTS	GOCC:0099572	Postsynaptic specialization
GluRIIE	7227.FBpp0110134	COMPARTMENTS	GOCC:0110165	Cellular anatomical entity
GluRIIE	7227.FBpp0110134	COMPARTMENTS	GOCC:1902495	Transmembrane transporter complex
GluRIIE	7227.FBpp0110134	COMPARTMENTS	GOCC:1990351	Transporter complex
GluRIIE	7227.FBpp0110134	Monarch	FBcv:0000349	Viable
GluRIIE	7227.FBpp0110134	Monarch	FBcv:0000351	Lethal
GluRIIE	7227.FBpp0110134	Monarch	FBcv:0000352	Partially lethal - majority die
GluRIIE	7227.FBpp0110134	Monarch	FBcv:0000354	Visible
GluRIIE	7227.FBpp0110134	Monarch	FBcv:0000389	Paralytic
GluRIIE	7227.FBpp0110134	Monarch	FBcv:0000435	Abnormal neuroanatomy
GluRIIE	7227.FBpp0110134	Monarch	FBcv:0002000	Lethal - all die before end of P-stage
GluRIIE	7227.FBpp0110134	Monarch	FBcv:0002002	Lethal - all die before end of larval stage
GluRIIE	7227.FBpp0110134	Monarch	FBcv:0002004	Increased mortality
GluRIIE	7227.FBpp0110134	Monarch	FBcv:0002007	Lethal - all die during larval stage
GluRIIE	7227.FBpp0110134	Monarch	FBcv:0002012	Majority die during larval stage
GluRIIE	7227.FBpp0110134	Monarch	FBcv:0002015	Partially lethal
GluRIIE	7227.FBpp0110134	Monarch	FBcv:0002019	Increased mortality during development
GluRIIE	7227.FBpp0110134	Monarch	FBcv:0002020	Some die during P-stage
GluRIIE	7227.FBpp0110134	Monarch	FBcv:0002023	Some die during larval stage
GluRIIE	7227.FBpp0110134	Monarch	FBcv:0002026	Lethal - all die before end of prepupal stage
GluRIIE	7227.FBpp0110134	Monarch	FBcv:0002027	Lethal - all die before end of pupal stage
GluRIIE	7227.FBpp0110134	Monarch	FBcv:0002039	Some die during pupal stage
GluRIIE	7227.FBpp0110134	UniProt Keywords	KW-0406	Ion transport
GluRIIE	7227.FBpp0110134	UniProt Keywords	KW-0407	Ion channel
GluRIIE	7227.FBpp0110134	UniProt Keywords	KW-0472	Membrane
GluRIIE	7227.FBpp0110134	UniProt Keywords	KW-0628	Postsynaptic cell membrane
GluRIIE	7227.FBpp0110134	UniProt Keywords	KW-0675	Receptor
GluRIIE	7227.FBpp0110134	UniProt Keywords	KW-0732	Signal
GluRIIE	7227.FBpp0110134	UniProt Keywords	KW-0770	Synapse
GluRIIE	7227.FBpp0110134	UniProt Keywords	KW-0812	Transmembrane
GluRIIE	7227.FBpp0110134	UniProt Keywords	KW-0813	Transport
GluRIIE	7227.FBpp0110134	UniProt Keywords	KW-0965	Cell junction
GluRIIE	7227.FBpp0110134	UniProt Keywords	KW-1003	Cell membrane
GluRIIE	7227.FBpp0110134	UniProt Keywords	KW-1071	Ligand-gated ion channel
GluRIIE	7227.FBpp0110134	UniProt Keywords	KW-1133	Transmembrane helix
GluRIIE	7227.FBpp0110134	Pfam	PF01094	Receptor family ligand binding region
GluRIIE	7227.FBpp0110134	InterPro	IPR001320	Ionotropic glutamate receptor, C-terminal
GluRIIE	7227.FBpp0110134	InterPro	IPR001508	Ionotropic glutamate receptor, metazoa
GluRIIE	7227.FBpp0110134	InterPro	IPR001828	Receptor, ligand binding region
GluRIIE	7227.FBpp0110134	InterPro	IPR015683	Ionotropic glutamate receptor
GluRIIE	7227.FBpp0110134	InterPro	IPR019594	Ionotropic glutamate receptor, L-glutamate and glycine-binding domain
GluRIIE	7227.FBpp0110134	InterPro	IPR028082	Periplasmic binding protein-like I
GluRIIE	7227.FBpp0110134	SMART	SM00918	Ligated ion channel L-glutamate- and glycine-binding site
GlyRS	7227.FBpp0075386	GO Process	GO:0000902	Cell morphogenesis
GlyRS	7227.FBpp0075386	GO Process	GO:0000904	Cell morphogenesis involved in differentiation
GlyRS	7227.FBpp0075386	GO Process	GO:0000959	Mitochondrial RNA metabolic process
GlyRS	7227.FBpp0075386	GO Process	GO:0002164	Larval development
GlyRS	7227.FBpp0075386	GO Process	GO:0002376	Immune system process
GlyRS	7227.FBpp0075386	GO Process	GO:0002520	Immune system development
GlyRS	7227.FBpp0075386	GO Process	GO:0006082	Organic acid metabolic process
GlyRS	7227.FBpp0075386	GO Process	GO:0006139	Nucleobase-containing compound metabolic process
GlyRS	7227.FBpp0075386	GO Process	GO:0006399	tRNA metabolic process
GlyRS	7227.FBpp0075386	GO Process	GO:0006412	Translation
GlyRS	7227.FBpp0075386	GO Process	GO:0006418	tRNA aminoacylation for protein translation
GlyRS	7227.FBpp0075386	GO Process	GO:0006426	glycyl-tRNA aminoacylation
GlyRS	7227.FBpp0075386	GO Process	GO:0006518	Peptide metabolic process
GlyRS	7227.FBpp0075386	GO Process	GO:0006520	Cellular amino acid metabolic process
GlyRS	7227.FBpp0075386	GO Process	GO:0006725	Cellular aromatic compound metabolic process
GlyRS	7227.FBpp0075386	GO Process	GO:0006807	Nitrogen compound metabolic process
GlyRS	7227.FBpp0075386	GO Process	GO:0007275	Multicellular organism development
GlyRS	7227.FBpp0075386	GO Process	GO:0007399	Nervous system development
GlyRS	7227.FBpp0075386	GO Process	GO:0008152	Metabolic process
GlyRS	7227.FBpp0075386	GO Process	GO:0009058	Biosynthetic process
GlyRS	7227.FBpp0075386	GO Process	GO:0009059	Macromolecule biosynthetic process
GlyRS	7227.FBpp0075386	GO Process	GO:0009653	Anatomical structure morphogenesis
GlyRS	7227.FBpp0075386	GO Process	GO:0009791	Post-embryonic development
GlyRS	7227.FBpp0075386	GO Process	GO:0009987	Cellular process
GlyRS	7227.FBpp0075386	GO Process	GO:0010467	Gene expression
GlyRS	7227.FBpp0075386	GO Process	GO:0016043	Cellular component organization
GlyRS	7227.FBpp0075386	GO Process	GO:0016070	RNA metabolic process
GlyRS	7227.FBpp0075386	GO Process	GO:0016358	Dendrite development
GlyRS	7227.FBpp0075386	GO Process	GO:0019538	Protein metabolic process
GlyRS	7227.FBpp0075386	GO Process	GO:0019752	Carboxylic acid metabolic process
GlyRS	7227.FBpp0075386	GO Process	GO:0022008	Neurogenesis
GlyRS	7227.FBpp0075386	GO Process	GO:0030030	Cell projection organization
GlyRS	7227.FBpp0075386	GO Process	GO:0030097	Hemopoiesis
GlyRS	7227.FBpp0075386	GO Process	GO:0030154	Cell differentiation
GlyRS	7227.FBpp0075386	GO Process	GO:0030182	Neuron differentiation
GlyRS	7227.FBpp0075386	GO Process	GO:0031175	Neuron projection development
GlyRS	7227.FBpp0075386	GO Process	GO:0032501	Multicellular organismal process
GlyRS	7227.FBpp0075386	GO Process	GO:0032502	Developmental process
GlyRS	7227.FBpp0075386	GO Process	GO:0032543	Mitochondrial translation
GlyRS	7227.FBpp0075386	GO Process	GO:0032989	Cellular component morphogenesis
GlyRS	7227.FBpp0075386	GO Process	GO:0032990	Cell part morphogenesis
GlyRS	7227.FBpp0075386	GO Process	GO:0034641	Cellular nitrogen compound metabolic process
GlyRS	7227.FBpp0075386	GO Process	GO:0034645	Cellular macromolecule biosynthetic process
GlyRS	7227.FBpp0075386	GO Process	GO:0034660	ncRNA metabolic process
GlyRS	7227.FBpp0075386	GO Process	GO:0035166	Post-embryonic hemopoiesis
GlyRS	7227.FBpp0075386	GO Process	GO:0035167	Larval lymph gland hemopoiesis
GlyRS	7227.FBpp0075386	GO Process	GO:0043038	Amino acid activation
GlyRS	7227.FBpp0075386	GO Process	GO:0043039	tRNA aminoacylation
GlyRS	7227.FBpp0075386	GO Process	GO:0043043	Peptide biosynthetic process
GlyRS	7227.FBpp0075386	GO Process	GO:0043170	Macromolecule metabolic process
GlyRS	7227.FBpp0075386	GO Process	GO:0043436	Oxoacid metabolic process
GlyRS	7227.FBpp0075386	GO Process	GO:0043603	Cellular amide metabolic process
GlyRS	7227.FBpp0075386	GO Process	GO:0043604	Amide biosynthetic process
GlyRS	7227.FBpp0075386	GO Process	GO:0044237	Cellular metabolic process
GlyRS	7227.FBpp0075386	GO Process	GO:0044238	Primary metabolic process
GlyRS	7227.FBpp0075386	GO Process	GO:0044249	Cellular biosynthetic process
GlyRS	7227.FBpp0075386	GO Process	GO:0044260	Cellular macromolecule metabolic process
GlyRS	7227.FBpp0075386	GO Process	GO:0044271	Cellular nitrogen compound biosynthetic process
GlyRS	7227.FBpp0075386	GO Process	GO:0044281	Small molecule metabolic process
GlyRS	7227.FBpp0075386	GO Process	GO:0046483	Heterocycle metabolic process
GlyRS	7227.FBpp0075386	GO Process	GO:0048468	Cell development
GlyRS	7227.FBpp0075386	GO Process	GO:0048513	Animal organ development
GlyRS	7227.FBpp0075386	GO Process	GO:0048534	Hematopoietic or lymphoid organ development
GlyRS	7227.FBpp0075386	GO Process	GO:0048542	Lymph gland development
GlyRS	7227.FBpp0075386	GO Process	GO:0048569	Post-embryonic animal organ development
GlyRS	7227.FBpp0075386	GO Process	GO:0048666	Neuron development
GlyRS	7227.FBpp0075386	GO Process	GO:0048667	Cell morphogenesis involved in neuron differentiation
GlyRS	7227.FBpp0075386	GO Process	GO:0048699	Generation of neurons
GlyRS	7227.FBpp0075386	GO Process	GO:0048731	System development
GlyRS	7227.FBpp0075386	GO Process	GO:0048732	Gland development
GlyRS	7227.FBpp0075386	GO Process	GO:0048812	Neuron projection morphogenesis
GlyRS	7227.FBpp0075386	GO Process	GO:0048813	Dendrite morphogenesis
GlyRS	7227.FBpp0075386	GO Process	GO:0048856	Anatomical structure development
GlyRS	7227.FBpp0075386	GO Process	GO:0048858	Cell projection morphogenesis
GlyRS	7227.FBpp0075386	GO Process	GO:0048869	Cellular developmental process
GlyRS	7227.FBpp0075386	GO Process	GO:0070127	tRNA aminoacylation for mitochondrial protein translation
GlyRS	7227.FBpp0075386	GO Process	GO:0070150	Mitochondrial glycyl-tRNA aminoacylation
GlyRS	7227.FBpp0075386	GO Process	GO:0071704	Organic substance metabolic process
GlyRS	7227.FBpp0075386	GO Process	GO:0071840	Cellular component organization or biogenesis
GlyRS	7227.FBpp0075386	GO Process	GO:0090304	Nucleic acid metabolic process
GlyRS	7227.FBpp0075386	GO Process	GO:0120036	Plasma membrane bounded cell projection organization
GlyRS	7227.FBpp0075386	GO Process	GO:0120039	Plasma membrane bounded cell projection morphogenesis
GlyRS	7227.FBpp0075386	GO Process	GO:0140053	Mitochondrial gene expression
GlyRS	7227.FBpp0075386	GO Process	GO:1901360	Organic cyclic compound metabolic process
GlyRS	7227.FBpp0075386	GO Process	GO:1901564	Organonitrogen compound metabolic process
GlyRS	7227.FBpp0075386	GO Process	GO:1901566	Organonitrogen compound biosynthetic process
GlyRS	7227.FBpp0075386	GO Process	GO:1901576	Organic substance biosynthetic process
GlyRS	7227.FBpp0075386	GO Function	GO:0000166	Nucleotide binding
GlyRS	7227.FBpp0075386	GO Function	GO:0003824	Catalytic activity
GlyRS	7227.FBpp0075386	GO Function	GO:0004812	aminoacyl-tRNA ligase activity
GlyRS	7227.FBpp0075386	GO Function	GO:0004820	glycine-tRNA ligase activity
GlyRS	7227.FBpp0075386	GO Function	GO:0005488	Binding
GlyRS	7227.FBpp0075386	GO Function	GO:0005524	ATP binding
GlyRS	7227.FBpp0075386	GO Function	GO:0016874	Ligase activity
GlyRS	7227.FBpp0075386	GO Function	GO:0016875	Ligase activity, forming carbon-oxygen bonds
GlyRS	7227.FBpp0075386	GO Function	GO:0017076	Purine nucleotide binding
GlyRS	7227.FBpp0075386	GO Function	GO:0030554	Adenyl nucleotide binding
GlyRS	7227.FBpp0075386	GO Function	GO:0032553	Ribonucleotide binding
GlyRS	7227.FBpp0075386	GO Function	GO:0032555	Purine ribonucleotide binding
GlyRS	7227.FBpp0075386	GO Function	GO:0032559	Adenyl ribonucleotide binding
GlyRS	7227.FBpp0075386	GO Function	GO:0035639	Purine ribonucleoside triphosphate binding
GlyRS	7227.FBpp0075386	GO Function	GO:0036094	Small molecule binding
GlyRS	7227.FBpp0075386	GO Function	GO:0043167	Ion binding
GlyRS	7227.FBpp0075386	GO Function	GO:0043168	Anion binding
GlyRS	7227.FBpp0075386	GO Function	GO:0097159	Organic cyclic compound binding
GlyRS	7227.FBpp0075386	GO Function	GO:0097367	Carbohydrate derivative binding
GlyRS	7227.FBpp0075386	GO Function	GO:0140098	Catalytic activity, acting on RNA
GlyRS	7227.FBpp0075386	GO Function	GO:0140101	Catalytic activity, acting on a tRNA
GlyRS	7227.FBpp0075386	GO Function	GO:0140640	Catalytic activity, acting on a nucleic acid
GlyRS	7227.FBpp0075386	GO Function	GO:1901265	Nucleoside phosphate binding
GlyRS	7227.FBpp0075386	GO Function	GO:1901363	Heterocyclic compound binding
GlyRS	7227.FBpp0075386	GO Component	GO:0005622	Intracellular anatomical structure
GlyRS	7227.FBpp0075386	GO Component	GO:0005737	Cytoplasm
GlyRS	7227.FBpp0075386	GO Component	GO:0005739	Mitochondrion
GlyRS	7227.FBpp0075386	GO Component	GO:0043226	Organelle
GlyRS	7227.FBpp0075386	GO Component	GO:0043227	Membrane-bounded organelle
GlyRS	7227.FBpp0075386	GO Component	GO:0043229	Intracellular organelle
GlyRS	7227.FBpp0075386	GO Component	GO:0043231	Intracellular membrane-bounded organelle
GlyRS	7227.FBpp0075386	GO Component	GO:0110165	Cellular anatomical entity
GlyRS	7227.FBpp0075386	STRING clusters	CL:848	tRNA aminoacylation
GlyRS	7227.FBpp0075386	STRING clusters	CL:851	Aminoacyl-tRNA synthetase
GlyRS	7227.FBpp0075386	STRING clusters	CL:852	Aminoacyl-tRNA synthetase
GlyRS	7227.FBpp0075386	STRING clusters	CL:853	Aminoacyl-tRNA synthetase
GlyRS	7227.FBpp0075386	STRING clusters	CL:854	Aminoacyl-tRNA synthetase, class II (G/ P/ S/T), and tRNA synthetases class I (M)
GlyRS	7227.FBpp0075386	STRING clusters	CL:856	Aminoacyl-tRNA synthetase, class II (G/ P/ S/T), and Asparagine-tRNA ligase
GlyRS	7227.FBpp0075386	KEGG	dme00970	Aminoacyl-tRNA biosynthesis
GlyRS	7227.FBpp0075386	COMPARTMENTS	GOCC:0005622	Intracellular
GlyRS	7227.FBpp0075386	COMPARTMENTS	GOCC:0005737	Cytoplasm
GlyRS	7227.FBpp0075386	COMPARTMENTS	GOCC:0005739	Mitochondrion
GlyRS	7227.FBpp0075386	COMPARTMENTS	GOCC:0043226	Organelle
GlyRS	7227.FBpp0075386	COMPARTMENTS	GOCC:0043227	Membrane-bounded organelle
GlyRS	7227.FBpp0075386	COMPARTMENTS	GOCC:0043229	Intracellular organelle
GlyRS	7227.FBpp0075386	COMPARTMENTS	GOCC:0043231	Intracellular membrane-bounded organelle
GlyRS	7227.FBpp0075386	COMPARTMENTS	GOCC:0110165	Cellular anatomical entity
GlyRS	7227.FBpp0075386	Monarch	FBcv:0000349	Viable
GlyRS	7227.FBpp0075386	Monarch	FBcv:0000350	Partially lethal - majority live
GlyRS	7227.FBpp0075386	Monarch	FBcv:0000351	Lethal
GlyRS	7227.FBpp0075386	Monarch	FBcv:0000352	Partially lethal - majority die
GlyRS	7227.FBpp0075386	Monarch	FBcv:0000354	Visible
GlyRS	7227.FBpp0075386	Monarch	FBcv:0000434	Abnormal neurophysiology
GlyRS	7227.FBpp0075386	Monarch	FBcv:0000435	Abnormal neuroanatomy
GlyRS	7227.FBpp0075386	Monarch	FBcv:0002000	Lethal - all die before end of P-stage
GlyRS	7227.FBpp0075386	Monarch	FBcv:0002001	Lethal - all die before end of first instar larval stage
GlyRS	7227.FBpp0075386	Monarch	FBcv:0002002	Lethal - all die before end of larval stage
GlyRS	7227.FBpp0075386	Monarch	FBcv:0002003	Lethal - all die before end of second instar larval stage
GlyRS	7227.FBpp0075386	Monarch	FBcv:0002004	Increased mortality
GlyRS	7227.FBpp0075386	Monarch	FBcv:0002010	Majority die during P-stage
GlyRS	7227.FBpp0075386	Monarch	FBcv:0002015	Partially lethal
GlyRS	7227.FBpp0075386	Monarch	FBcv:0002019	Increased mortality during development
GlyRS	7227.FBpp0075386	Monarch	FBcv:0002020	Some die during P-stage
GlyRS	7227.FBpp0075386	Monarch	FBcv:0002026	Lethal - all die before end of prepupal stage
GlyRS	7227.FBpp0075386	Monarch	FBcv:0002027	Lethal - all die before end of pupal stage
GlyRS	7227.FBpp0075386	Monarch	FBcv:0002034	Majority die during pupal stage
GlyRS	7227.FBpp0075386	Monarch	FBcv:0002039	Some die during pupal stage
GlyRS	7227.FBpp0075386	UniProt Keywords	KW-0030	Aminoacyl-tRNA synthetase
GlyRS	7227.FBpp0075386	UniProt Keywords	KW-0436	Ligase
GlyRS	7227.FBpp0075386	Pfam	PF00587	tRNA synthetase class II core domain (G, H, P, S and T)
GlyRS	7227.FBpp0075386	Pfam	PF03129	Anticodon binding domain
GlyRS	7227.FBpp0075386	InterPro	IPR000738	WHEP-TRS domain
GlyRS	7227.FBpp0075386	InterPro	IPR002314	Aminoacyl-tRNA synthetase, class II (G/ P/ S/T)
GlyRS	7227.FBpp0075386	InterPro	IPR002315	Glycyl-tRNA synthetase
GlyRS	7227.FBpp0075386	InterPro	IPR004154	Anticodon-binding
GlyRS	7227.FBpp0075386	InterPro	IPR006195	Aminoacyl-tRNA synthetase, class II
GlyRS	7227.FBpp0075386	InterPro	IPR009068	S15/NS1, RNA-binding
GlyRS	7227.FBpp0075386	InterPro	IPR027031	Glycyl-tRNA synthetase/DNA polymerase subunit gamma-2
GlyRS	7227.FBpp0075386	InterPro	IPR033731	Glycyl-tRNA synthetase-like core domain
GlyRS	7227.FBpp0075386	InterPro	IPR036621	Anticodon-binding domain superfamily
GlyRS	7227.FBpp0075386	InterPro	IPR045864	Class II Aminoacyl-tRNA synthetase/Biotinyl protein ligase (BPL) and lipoyl protein ligase (LPL)
GlyRS	7227.FBpp0075386	SMART	SM00991	A conserved domain of 46 amino acids, called WHEP-TRS has been shown PUBMED:1756734 to exist in a number of higher eukaryote aminoacyl-transfer RNA synthetases. This domain is present one to six times in the several enzymes. There are three copies in ...
Gr21a	7227.FBpp0077671	GO Process	GO:0003008	System process
Gr21a	7227.FBpp0077671	GO Process	GO:0003031	Detection of carbon dioxide
Gr21a	7227.FBpp0077671	GO Process	GO:0007600	Sensory perception
Gr21a	7227.FBpp0077671	GO Process	GO:0007606	Sensory perception of chemical stimulus
Gr21a	7227.FBpp0077671	GO Process	GO:0007608	Sensory perception of smell
Gr21a	7227.FBpp0077671	GO Process	GO:0009593	Detection of chemical stimulus
Gr21a	7227.FBpp0077671	GO Process	GO:0010033	Response to organic substance
Gr21a	7227.FBpp0077671	GO Process	GO:0010037	Response to carbon dioxide
Gr21a	7227.FBpp0077671	GO Process	GO:0032501	Multicellular organismal process
Gr21a	7227.FBpp0077671	GO Process	GO:0042221	Response to chemical
Gr21a	7227.FBpp0077671	GO Process	GO:0050877	Nervous system process
Gr21a	7227.FBpp0077671	GO Process	GO:0050896	Response to stimulus
Gr21a	7227.FBpp0077671	GO Process	GO:0050906	Detection of stimulus involved in sensory perception
Gr21a	7227.FBpp0077671	GO Process	GO:0050907	Detection of chemical stimulus involved in sensory perception
Gr21a	7227.FBpp0077671	GO Process	GO:0050909	Sensory perception of taste
Gr21a	7227.FBpp0077671	GO Process	GO:0050911	Detection of chemical stimulus involved in sensory perception of smell
Gr21a	7227.FBpp0077671	GO Process	GO:0050912	Detection of chemical stimulus involved in sensory perception of taste
Gr21a	7227.FBpp0077671	GO Process	GO:0051606	Detection of stimulus
Gr21a	7227.FBpp0077671	GO Process	GO:1901700	Response to oxygen-containing compound
Gr21a	7227.FBpp0077671	GO Function	GO:0004888	Transmembrane signaling receptor activity
Gr21a	7227.FBpp0077671	GO Function	GO:0004984	Olfactory receptor activity
Gr21a	7227.FBpp0077671	GO Function	GO:0008527	Taste receptor activity
Gr21a	7227.FBpp0077671	GO Function	GO:0038023	Signaling receptor activity
Gr21a	7227.FBpp0077671	GO Function	GO:0060089	Molecular transducer activity
Gr21a	7227.FBpp0077671	GO Component	GO:0016020	Membrane
Gr21a	7227.FBpp0077671	GO Component	GO:0016021	Integral component of membrane
Gr21a	7227.FBpp0077671	GO Component	GO:0030424	Axon
Gr21a	7227.FBpp0077671	GO Component	GO:0030425	Dendrite
Gr21a	7227.FBpp0077671	GO Component	GO:0031224	Intrinsic component of membrane
Gr21a	7227.FBpp0077671	GO Component	GO:0036477	Somatodendritic compartment
Gr21a	7227.FBpp0077671	GO Component	GO:0042995	Cell projection
Gr21a	7227.FBpp0077671	GO Component	GO:0043005	Neuron projection
Gr21a	7227.FBpp0077671	GO Component	GO:0043025	Neuronal cell body
Gr21a	7227.FBpp0077671	GO Component	GO:0044297	Cell body
Gr21a	7227.FBpp0077671	GO Component	GO:0097447	Dendritic tree
Gr21a	7227.FBpp0077671	GO Component	GO:0110165	Cellular anatomical entity
Gr21a	7227.FBpp0077671	GO Component	GO:0120025	Plasma membrane bounded cell projection
Gr21a	7227.FBpp0077671	STRING clusters	CL:25557	Odorant binding, and Ligand-gated ion channel
Gr21a	7227.FBpp0077671	STRING clusters	CL:25558	Detection of chemical stimulus involved in sensory perception of smell, and Ligand-gated ion channel
Gr21a	7227.FBpp0077671	STRING clusters	CL:25560	Detection of chemical stimulus involved in sensory perception of smell, and Ligand-gated ion channel
Gr21a	7227.FBpp0077671	STRING clusters	CL:25561	Olfactory receptor activity
Gr21a	7227.FBpp0077671	STRING clusters	CL:25563	Olfactory receptor activity
Gr21a	7227.FBpp0077671	STRING clusters	CL:25564	Olfactory receptor activity
Gr21a	7227.FBpp0077671	STRING clusters	CL:25565	Olfactory receptor activity
Gr21a	7227.FBpp0077671	STRING clusters	CL:25567	Olfactory receptor activity
Gr21a	7227.FBpp0077671	STRING clusters	CL:25605	Mixed, incl. Detection of carbon dioxide, and Calcium-release channel activity
Gr21a	7227.FBpp0077671	COMPARTMENTS	GOCC:0016020	Membrane
Gr21a	7227.FBpp0077671	COMPARTMENTS	GOCC:0016021	Integral component of membrane
Gr21a	7227.FBpp0077671	COMPARTMENTS	GOCC:0030425	Dendrite
Gr21a	7227.FBpp0077671	COMPARTMENTS	GOCC:0031224	Intrinsic component of membrane
Gr21a	7227.FBpp0077671	COMPARTMENTS	GOCC:0036477	Somatodendritic compartment
Gr21a	7227.FBpp0077671	COMPARTMENTS	GOCC:0042995	Cell projection
Gr21a	7227.FBpp0077671	COMPARTMENTS	GOCC:0043005	Neuron projection
Gr21a	7227.FBpp0077671	COMPARTMENTS	GOCC:0043025	Neuronal cell body
Gr21a	7227.FBpp0077671	COMPARTMENTS	GOCC:0044297	Cell body
Gr21a	7227.FBpp0077671	COMPARTMENTS	GOCC:0097447	Dendritic tree
Gr21a	7227.FBpp0077671	COMPARTMENTS	GOCC:0110165	Cellular anatomical entity
Gr21a	7227.FBpp0077671	COMPARTMENTS	GOCC:0120025	Plasma membrane bounded cell projection
Gr21a	7227.FBpp0077671	UniProt Keywords	KW-0085	Behavior
Gr21a	7227.FBpp0077671	UniProt Keywords	KW-0472	Membrane
Gr21a	7227.FBpp0077671	UniProt Keywords	KW-0552	Olfaction
Gr21a	7227.FBpp0077671	UniProt Keywords	KW-0675	Receptor
Gr21a	7227.FBpp0077671	UniProt Keywords	KW-0716	Sensory transduction
Gr21a	7227.FBpp0077671	UniProt Keywords	KW-0807	Transducer
Gr21a	7227.FBpp0077671	UniProt Keywords	KW-0812	Transmembrane
Gr21a	7227.FBpp0077671	UniProt Keywords	KW-1003	Cell membrane
Gr21a	7227.FBpp0077671	UniProt Keywords	KW-1133	Transmembrane helix
Gr21a	7227.FBpp0077671	Pfam	PF08395	7tm Chemosensory receptor
Gr21a	7227.FBpp0077671	InterPro	IPR013604	7TM chemoreceptor
Gr28b	7227.FBpp0089145	GO Process	GO:0002376	Immune system process
Gr28b	7227.FBpp0089145	GO Process	GO:0003008	System process
Gr28b	7227.FBpp0089145	GO Process	GO:0006582	Melanin metabolic process
Gr28b	7227.FBpp0089145	GO Process	GO:0006725	Cellular aromatic compound metabolic process
Gr28b	7227.FBpp0089145	GO Process	GO:0006950	Response to stress
Gr28b	7227.FBpp0089145	GO Process	GO:0006952	Defense response
Gr28b	7227.FBpp0089145	GO Process	GO:0006955	Immune response
Gr28b	7227.FBpp0089145	GO Process	GO:0007154	Cell communication
Gr28b	7227.FBpp0089145	GO Process	GO:0007165	Signal transduction
Gr28b	7227.FBpp0089145	GO Process	GO:0007600	Sensory perception
Gr28b	7227.FBpp0089145	GO Process	GO:0007602	Phototransduction
Gr28b	7227.FBpp0089145	GO Process	GO:0007606	Sensory perception of chemical stimulus
Gr28b	7227.FBpp0089145	GO Process	GO:0007610	Behavior
Gr28b	7227.FBpp0089145	GO Process	GO:0007631	Feeding behavior
Gr28b	7227.FBpp0089145	GO Process	GO:0008152	Metabolic process
Gr28b	7227.FBpp0089145	GO Process	GO:0009266	Response to temperature stimulus
Gr28b	7227.FBpp0089145	GO Process	GO:0009314	Response to radiation
Gr28b	7227.FBpp0089145	GO Process	GO:0009416	Response to light stimulus
Gr28b	7227.FBpp0089145	GO Process	GO:0009453	Energy taxis
Gr28b	7227.FBpp0089145	GO Process	GO:0009581	Detection of external stimulus
Gr28b	7227.FBpp0089145	GO Process	GO:0009582	Detection of abiotic stimulus
Gr28b	7227.FBpp0089145	GO Process	GO:0009583	Detection of light stimulus
Gr28b	7227.FBpp0089145	GO Process	GO:0009593	Detection of chemical stimulus
Gr28b	7227.FBpp0089145	GO Process	GO:0009605	Response to external stimulus
Gr28b	7227.FBpp0089145	GO Process	GO:0009607	Response to biotic stimulus
Gr28b	7227.FBpp0089145	GO Process	GO:0009617	Response to bacterium
Gr28b	7227.FBpp0089145	GO Process	GO:0009628	Response to abiotic stimulus
Gr28b	7227.FBpp0089145	GO Process	GO:0009987	Cellular process
Gr28b	7227.FBpp0089145	GO Process	GO:0018958	Phenol-containing compound metabolic process
Gr28b	7227.FBpp0089145	GO Process	GO:0019748	Secondary metabolic process
Gr28b	7227.FBpp0089145	GO Process	GO:0023052	Signaling
Gr28b	7227.FBpp0089145	GO Process	GO:0032501	Multicellular organismal process
Gr28b	7227.FBpp0089145	GO Process	GO:0035006	Melanization defense response
Gr28b	7227.FBpp0089145	GO Process	GO:0040011	Locomotion
Gr28b	7227.FBpp0089145	GO Process	GO:0040040	Thermosensory behavior
Gr28b	7227.FBpp0089145	GO Process	GO:0042221	Response to chemical
Gr28b	7227.FBpp0089145	GO Process	GO:0042330	Taxis
Gr28b	7227.FBpp0089145	GO Process	GO:0042331	Phototaxis
Gr28b	7227.FBpp0089145	GO Process	GO:0042440	Pigment metabolic process
Gr28b	7227.FBpp0089145	GO Process	GO:0042742	Defense response to bacterium
Gr28b	7227.FBpp0089145	GO Process	GO:0043207	Response to external biotic stimulus
Gr28b	7227.FBpp0089145	GO Process	GO:0044237	Cellular metabolic process
Gr28b	7227.FBpp0089145	GO Process	GO:0044419	Biological process involved in interspecies interaction between organisms
Gr28b	7227.FBpp0089145	GO Process	GO:0045087	Innate immune response
Gr28b	7227.FBpp0089145	GO Process	GO:0046957	Negative phototaxis
Gr28b	7227.FBpp0089145	GO Process	GO:0050789	Regulation of biological process
Gr28b	7227.FBpp0089145	GO Process	GO:0050794	Regulation of cellular process
Gr28b	7227.FBpp0089145	GO Process	GO:0050877	Nervous system process
Gr28b	7227.FBpp0089145	GO Process	GO:0050896	Response to stimulus
Gr28b	7227.FBpp0089145	GO Process	GO:0050906	Detection of stimulus involved in sensory perception
Gr28b	7227.FBpp0089145	GO Process	GO:0050907	Detection of chemical stimulus involved in sensory perception
Gr28b	7227.FBpp0089145	GO Process	GO:0050909	Sensory perception of taste
Gr28b	7227.FBpp0089145	GO Process	GO:0050912	Detection of chemical stimulus involved in sensory perception of taste
Gr28b	7227.FBpp0089145	GO Process	GO:0051606	Detection of stimulus
Gr28b	7227.FBpp0089145	GO Process	GO:0051707	Response to other organism
Gr28b	7227.FBpp0089145	GO Process	GO:0051716	Cellular response to stimulus
Gr28b	7227.FBpp0089145	GO Process	GO:0052129	Negative energy taxis
Gr28b	7227.FBpp0089145	GO Process	GO:0065007	Biological regulation
Gr28b	7227.FBpp0089145	GO Process	GO:0071704	Organic substance metabolic process
Gr28b	7227.FBpp0089145	GO Process	GO:0098542	Defense response to other organism
Gr28b	7227.FBpp0089145	GO Process	GO:1901360	Organic cyclic compound metabolic process
Gr28b	7227.FBpp0089145	GO Process	GO:1901615	Organic hydroxy compound metabolic process
Gr28b	7227.FBpp0089145	GO Function	GO:0004888	Transmembrane signaling receptor activity
Gr28b	7227.FBpp0089145	GO Function	GO:0008527	Taste receptor activity
Gr28b	7227.FBpp0089145	GO Function	GO:0038023	Signaling receptor activity
Gr28b	7227.FBpp0089145	GO Function	GO:0060089	Molecular transducer activity
Gr28b	7227.FBpp0089145	GO Component	GO:0016020	Membrane
Gr28b	7227.FBpp0089145	GO Component	GO:0016021	Integral component of membrane
Gr28b	7227.FBpp0089145	GO Component	GO:0030424	Axon
Gr28b	7227.FBpp0089145	GO Component	GO:0030425	Dendrite
Gr28b	7227.FBpp0089145	GO Component	GO:0031224	Intrinsic component of membrane
Gr28b	7227.FBpp0089145	GO Component	GO:0036477	Somatodendritic compartment
Gr28b	7227.FBpp0089145	GO Component	GO:0042995	Cell projection
Gr28b	7227.FBpp0089145	GO Component	GO:0043005	Neuron projection
Gr28b	7227.FBpp0089145	GO Component	GO:0043025	Neuronal cell body
Gr28b	7227.FBpp0089145	GO Component	GO:0044297	Cell body
Gr28b	7227.FBpp0089145	GO Component	GO:0097447	Dendritic tree
Gr28b	7227.FBpp0089145	GO Component	GO:0110165	Cellular anatomical entity
Gr28b	7227.FBpp0089145	GO Component	GO:0120025	Plasma membrane bounded cell projection
Gr28b	7227.FBpp0089145	STRING clusters	CL:14573	Mixed, incl. Ion channel complex, and Neurotransmitter receptors and postsynaptic signal transmission
Gr28b	7227.FBpp0089145	STRING clusters	CL:14574	Mixed, incl. Cation channel complex, and Phototransduction - fly
Gr28b	7227.FBpp0089145	STRING clusters	CL:14575	Mixed, incl. Phototransduction - fly, and Cation channel complex
Gr28b	7227.FBpp0089145	STRING clusters	CL:14576	Mixed, incl. Ion transport domain, and Sperm individualization complex
Gr28b	7227.FBpp0089145	STRING clusters	CL:14577	Mixed, incl. Phototransduction - fly, and Sperm individualization complex
Gr28b	7227.FBpp0089145	STRING clusters	CL:14578	Calcium channel activity, and Phototransduction - fly
Gr28b	7227.FBpp0089145	STRING clusters	CL:14611	TRP channels, and Mechanosensitive ion channel activity
Gr28b	7227.FBpp0089145	COMPARTMENTS	GOCC:0016020	Membrane
Gr28b	7227.FBpp0089145	COMPARTMENTS	GOCC:0016021	Integral component of membrane
Gr28b	7227.FBpp0089145	COMPARTMENTS	GOCC:0031224	Intrinsic component of membrane
Gr28b	7227.FBpp0089145	COMPARTMENTS	GOCC:0110165	Cellular anatomical entity
Gr28b	7227.FBpp0089145	Monarch	FBcv:0000349	Viable
Gr28b	7227.FBpp0089145	Monarch	FBcv:0000374	Fertile
Gr28b	7227.FBpp0089145	Monarch	FBcv:0000386	Long lived
Gr28b	7227.FBpp0089145	Monarch	FBcv:0000393	Abnormal pain response
Gr28b	7227.FBpp0089145	Monarch	FBcv:0000408	Abnormal stress response
Gr28b	7227.FBpp0089145	Monarch	FBcv:0000434	Abnormal neurophysiology
Gr28b	7227.FBpp0089145	Monarch	FBcv:0000681	Abnormal sensory perception
Gr28b	7227.FBpp0089145	Monarch	FBcv:0000683	Abnormal temperature response
Gr28b	7227.FBpp0089145	UniProt Keywords	KW-0025	Alternative splicing
Gr28b	7227.FBpp0089145	UniProt Keywords	KW-0325	Glycoprotein
Gr28b	7227.FBpp0089145	UniProt Keywords	KW-0472	Membrane
Gr28b	7227.FBpp0089145	UniProt Keywords	KW-0675	Receptor
Gr28b	7227.FBpp0089145	UniProt Keywords	KW-0807	Transducer
Gr28b	7227.FBpp0089145	UniProt Keywords	KW-0812	Transmembrane
Gr28b	7227.FBpp0089145	UniProt Keywords	KW-1003	Cell membrane
Gr28b	7227.FBpp0089145	UniProt Keywords	KW-1133	Transmembrane helix
Gr28b	7227.FBpp0089145	Pfam	PF08395	7tm Chemosensory receptor
Gr28b	7227.FBpp0089145	InterPro	IPR013604	7TM chemoreceptor
Gr63a	7227.FBpp0113004	GO Process	GO:0003008	System process
Gr63a	7227.FBpp0113004	GO Process	GO:0003031	Detection of carbon dioxide
Gr63a	7227.FBpp0113004	GO Process	GO:0007600	Sensory perception
Gr63a	7227.FBpp0113004	GO Process	GO:0007606	Sensory perception of chemical stimulus
Gr63a	7227.FBpp0113004	GO Process	GO:0007608	Sensory perception of smell
Gr63a	7227.FBpp0113004	GO Process	GO:0008340	Determination of adult lifespan
Gr63a	7227.FBpp0113004	GO Process	GO:0009593	Detection of chemical stimulus
Gr63a	7227.FBpp0113004	GO Process	GO:0010033	Response to organic substance
Gr63a	7227.FBpp0113004	GO Process	GO:0010037	Response to carbon dioxide
Gr63a	7227.FBpp0113004	GO Process	GO:0032501	Multicellular organismal process
Gr63a	7227.FBpp0113004	GO Process	GO:0042221	Response to chemical
Gr63a	7227.FBpp0113004	GO Process	GO:0050877	Nervous system process
Gr63a	7227.FBpp0113004	GO Process	GO:0050896	Response to stimulus
Gr63a	7227.FBpp0113004	GO Process	GO:0050906	Detection of stimulus involved in sensory perception
Gr63a	7227.FBpp0113004	GO Process	GO:0050907	Detection of chemical stimulus involved in sensory perception
Gr63a	7227.FBpp0113004	GO Process	GO:0050909	Sensory perception of taste
Gr63a	7227.FBpp0113004	GO Process	GO:0050911	Detection of chemical stimulus involved in sensory perception of smell
Gr63a	7227.FBpp0113004	GO Process	GO:0050912	Detection of chemical stimulus involved in sensory perception of taste
Gr63a	7227.FBpp0113004	GO Process	GO:0051606	Detection of stimulus
Gr63a	7227.FBpp0113004	GO Process	GO:1901700	Response to oxygen-containing compound
Gr63a	7227.FBpp0113004	GO Function	GO:0004888	Transmembrane signaling receptor activity
Gr63a	7227.FBpp0113004	GO Function	GO:0004984	Olfactory receptor activity
Gr63a	7227.FBpp0113004	GO Function	GO:0008527	Taste receptor activity
Gr63a	7227.FBpp0113004	GO Function	GO:0038023	Signaling receptor activity
Gr63a	7227.FBpp0113004	GO Function	GO:0060089	Molecular transducer activity
Gr63a	7227.FBpp0113004	GO Component	GO:0016020	Membrane
Gr63a	7227.FBpp0113004	GO Component	GO:0016021	Integral component of membrane
Gr63a	7227.FBpp0113004	GO Component	GO:0030424	Axon
Gr63a	7227.FBpp0113004	GO Component	GO:0030425	Dendrite
Gr63a	7227.FBpp0113004	GO Component	GO:0031224	Intrinsic component of membrane
Gr63a	7227.FBpp0113004	GO Component	GO:0036477	Somatodendritic compartment
Gr63a	7227.FBpp0113004	GO Component	GO:0042995	Cell projection
Gr63a	7227.FBpp0113004	GO Component	GO:0043005	Neuron projection
Gr63a	7227.FBpp0113004	GO Component	GO:0043025	Neuronal cell body
Gr63a	7227.FBpp0113004	GO Component	GO:0044297	Cell body
Gr63a	7227.FBpp0113004	GO Component	GO:0097447	Dendritic tree
Gr63a	7227.FBpp0113004	GO Component	GO:0110165	Cellular anatomical entity
Gr63a	7227.FBpp0113004	GO Component	GO:0120025	Plasma membrane bounded cell projection
Gr63a	7227.FBpp0113004	STRING clusters	CL:25557	Odorant binding, and Ligand-gated ion channel
Gr63a	7227.FBpp0113004	STRING clusters	CL:25558	Detection of chemical stimulus involved in sensory perception of smell, and Ligand-gated ion channel
Gr63a	7227.FBpp0113004	STRING clusters	CL:25560	Detection of chemical stimulus involved in sensory perception of smell, and Ligand-gated ion channel
Gr63a	7227.FBpp0113004	STRING clusters	CL:25561	Olfactory receptor activity
Gr63a	7227.FBpp0113004	STRING clusters	CL:25563	Olfactory receptor activity
Gr63a	7227.FBpp0113004	STRING clusters	CL:25564	Olfactory receptor activity
Gr63a	7227.FBpp0113004	STRING clusters	CL:25565	Olfactory receptor activity
Gr63a	7227.FBpp0113004	STRING clusters	CL:25567	Olfactory receptor activity
Gr63a	7227.FBpp0113004	STRING clusters	CL:25605	Mixed, incl. Detection of carbon dioxide, and Calcium-release channel activity
Gr63a	7227.FBpp0113004	COMPARTMENTS	GOCC:0016020	Membrane
Gr63a	7227.FBpp0113004	COMPARTMENTS	GOCC:0016021	Integral component of membrane
Gr63a	7227.FBpp0113004	COMPARTMENTS	GOCC:0031224	Intrinsic component of membrane
Gr63a	7227.FBpp0113004	COMPARTMENTS	GOCC:0110165	Cellular anatomical entity
Gr63a	7227.FBpp0113004	Monarch	FBcv:0000386	Long lived
Gr63a	7227.FBpp0113004	Monarch	FBcv:0000387	Abnormal behavior
Gr63a	7227.FBpp0113004	Monarch	FBcv:0000403	Abnormal chemosensory behavior
Gr63a	7227.FBpp0113004	Monarch	FBcv:0000404	Abnormal smell perception
Gr63a	7227.FBpp0113004	Monarch	FBcv:0000434	Abnormal neurophysiology
Gr63a	7227.FBpp0113004	Monarch	FBcv:0000681	Abnormal sensory perception
Gr63a	7227.FBpp0113004	Monarch	FBcv:0006001	Increased fecundity
Gr63a	7227.FBpp0113004	UniProt Keywords	KW-0085	Behavior
Gr63a	7227.FBpp0113004	UniProt Keywords	KW-0325	Glycoprotein
Gr63a	7227.FBpp0113004	UniProt Keywords	KW-0472	Membrane
Gr63a	7227.FBpp0113004	UniProt Keywords	KW-0552	Olfaction
Gr63a	7227.FBpp0113004	UniProt Keywords	KW-0675	Receptor
Gr63a	7227.FBpp0113004	UniProt Keywords	KW-0716	Sensory transduction
Gr63a	7227.FBpp0113004	UniProt Keywords	KW-0807	Transducer
Gr63a	7227.FBpp0113004	UniProt Keywords	KW-0812	Transmembrane
Gr63a	7227.FBpp0113004	UniProt Keywords	KW-1003	Cell membrane
Gr63a	7227.FBpp0113004	UniProt Keywords	KW-1133	Transmembrane helix
Gr63a	7227.FBpp0113004	Pfam	PF08395	7tm Chemosensory receptor
Gr63a	7227.FBpp0113004	InterPro	IPR013604	7TM chemoreceptor
Grip	7227.FBpp0070830	GO Process	GO:0006810	Transport
Grip	7227.FBpp0070830	GO Process	GO:0006886	Intracellular protein transport
Grip	7227.FBpp0070830	GO Process	GO:0007154	Cell communication
Grip	7227.FBpp0070830	GO Process	GO:0007155	Cell adhesion
Grip	7227.FBpp0070830	GO Process	GO:0007163	Establishment or maintenance of cell polarity
Grip	7227.FBpp0070830	GO Process	GO:0007267	Cell-cell signaling
Grip	7227.FBpp0070830	GO Process	GO:0007517	Muscle organ development
Grip	7227.FBpp0070830	GO Process	GO:0008104	Protein localization
Grip	7227.FBpp0070830	GO Process	GO:0009653	Anatomical structure morphogenesis
Grip	7227.FBpp0070830	GO Process	GO:0009887	Animal organ morphogenesis
Grip	7227.FBpp0070830	GO Process	GO:0009987	Cellular process
Grip	7227.FBpp0070830	GO Process	GO:0015031	Protein transport
Grip	7227.FBpp0070830	GO Process	GO:0016043	Cellular component organization
Grip	7227.FBpp0070830	GO Process	GO:0016192	Vesicle-mediated transport
Grip	7227.FBpp0070830	GO Process	GO:0016197	Endosomal transport
Grip	7227.FBpp0070830	GO Process	GO:0016203	Muscle attachment
Grip	7227.FBpp0070830	GO Process	GO:0016204	Determination of muscle attachment site
Grip	7227.FBpp0070830	GO Process	GO:0023052	Signaling
Grip	7227.FBpp0070830	GO Process	GO:0031503	Protein-containing complex localization
Grip	7227.FBpp0070830	GO Process	GO:0032456	Endocytic recycling
Grip	7227.FBpp0070830	GO Process	GO:0032501	Multicellular organismal process
Grip	7227.FBpp0070830	GO Process	GO:0032502	Developmental process
Grip	7227.FBpp0070830	GO Process	GO:0033036	Macromolecule localization
Grip	7227.FBpp0070830	GO Process	GO:0033365	Protein localization to organelle
Grip	7227.FBpp0070830	GO Process	GO:0034330	Cell junction organization
Grip	7227.FBpp0070830	GO Process	GO:0035088	Establishment or maintenance of apical/basal cell polarity
Grip	7227.FBpp0070830	GO Process	GO:0035418	Protein localization to synapse
Grip	7227.FBpp0070830	GO Process	GO:0036010	Protein localization to endosome
Grip	7227.FBpp0070830	GO Process	GO:0043113	Receptor clustering
Grip	7227.FBpp0070830	GO Process	GO:0045184	Establishment of protein localization
Grip	7227.FBpp0070830	GO Process	GO:0045197	Establishment or maintenance of epithelial cell apical/basal polarity
Grip	7227.FBpp0070830	GO Process	GO:0046907	Intracellular transport
Grip	7227.FBpp0070830	GO Process	GO:0048513	Animal organ development
Grip	7227.FBpp0070830	GO Process	GO:0048644	Muscle organ morphogenesis
Grip	7227.FBpp0070830	GO Process	GO:0048856	Anatomical structure development
Grip	7227.FBpp0070830	GO Process	GO:0050808	Synapse organization
Grip	7227.FBpp0070830	GO Process	GO:0051179	Localization
Grip	7227.FBpp0070830	GO Process	GO:0051234	Establishment of localization
Grip	7227.FBpp0070830	GO Process	GO:0051641	Cellular localization
Grip	7227.FBpp0070830	GO Process	GO:0051649	Establishment of localization in cell
Grip	7227.FBpp0070830	GO Process	GO:0051668	Localization within membrane
Grip	7227.FBpp0070830	GO Process	GO:0060538	Skeletal muscle organ development
Grip	7227.FBpp0070830	GO Process	GO:0061061	Muscle structure development
Grip	7227.FBpp0070830	GO Process	GO:0061245	Establishment or maintenance of bipolar cell polarity
Grip	7227.FBpp0070830	GO Process	GO:0061951	Establishment of protein localization to plasma membrane
Grip	7227.FBpp0070830	GO Process	GO:0062237	Protein localization to postsynapse
Grip	7227.FBpp0070830	GO Process	GO:0065007	Biological regulation
Grip	7227.FBpp0070830	GO Process	GO:0065008	Regulation of biological quality
Grip	7227.FBpp0070830	GO Process	GO:0070727	Cellular macromolecule localization
Grip	7227.FBpp0070830	GO Process	GO:0071702	Organic substance transport
Grip	7227.FBpp0070830	GO Process	GO:0071705	Nitrogen compound transport
Grip	7227.FBpp0070830	GO Process	GO:0071840	Cellular component organization or biogenesis
Grip	7227.FBpp0070830	GO Process	GO:0072594	Establishment of protein localization to organelle
Grip	7227.FBpp0070830	GO Process	GO:0072657	Protein localization to membrane
Grip	7227.FBpp0070830	GO Process	GO:0072659	Protein localization to plasma membrane
Grip	7227.FBpp0070830	GO Process	GO:0090150	Establishment of protein localization to membrane
Grip	7227.FBpp0070830	GO Process	GO:0097120	Receptor localization to synapse
Grip	7227.FBpp0070830	GO Process	GO:0098609	Cell-cell adhesion
Grip	7227.FBpp0070830	GO Process	GO:0098876	Vesicle-mediated transport to the plasma membrane
Grip	7227.FBpp0070830	GO Process	GO:0098877	Neurotransmitter receptor transport to plasma membrane
Grip	7227.FBpp0070830	GO Process	GO:0098887	Neurotransmitter receptor transport, endosome to postsynaptic membrane
Grip	7227.FBpp0070830	GO Process	GO:0098968	Neurotransmitter receptor transport postsynaptic membrane to endosome
Grip	7227.FBpp0070830	GO Process	GO:0098969	Neurotransmitter receptor transport to postsynaptic membrane
Grip	7227.FBpp0070830	GO Process	GO:0099072	Regulation of postsynaptic membrane neurotransmitter receptor levels
Grip	7227.FBpp0070830	GO Process	GO:0099637	Neurotransmitter receptor transport
Grip	7227.FBpp0070830	GO Process	GO:0099638	Endosome to plasma membrane protein transport
Grip	7227.FBpp0070830	GO Process	GO:0099639	Neurotransmitter receptor transport, endosome to plasma membrane
Grip	7227.FBpp0070830	GO Process	GO:1902414	Protein localization to cell junction
Grip	7227.FBpp0070830	GO Process	GO:1902946	Protein localization to early endosome
Grip	7227.FBpp0070830	GO Process	GO:1903539	Protein localization to postsynaptic membrane
Grip	7227.FBpp0070830	GO Process	GO:1903540	Establishment of protein localization to postsynaptic membrane
Grip	7227.FBpp0070830	GO Process	GO:1990778	Protein localization to cell periphery
Grip	7227.FBpp0070830	GO Function	GO:0005102	Signaling receptor binding
Grip	7227.FBpp0070830	GO Function	GO:0005488	Binding
Grip	7227.FBpp0070830	GO Function	GO:0005515	Protein binding
Grip	7227.FBpp0070830	GO Component	GO:0005622	Intracellular anatomical structure
Grip	7227.FBpp0070830	GO Component	GO:0005737	Cytoplasm
Grip	7227.FBpp0070830	GO Component	GO:0005798	Golgi-associated vesicle
Grip	7227.FBpp0070830	GO Component	GO:0005886	Plasma membrane
Grip	7227.FBpp0070830	GO Component	GO:0005911	Cell-cell junction
Grip	7227.FBpp0070830	GO Component	GO:0005912	Adherens junction
Grip	7227.FBpp0070830	GO Component	GO:0009925	Basal plasma membrane
Grip	7227.FBpp0070830	GO Component	GO:0014069	Postsynaptic density
Grip	7227.FBpp0070830	GO Component	GO:0016020	Membrane
Grip	7227.FBpp0070830	GO Component	GO:0016323	Basolateral plasma membrane
Grip	7227.FBpp0070830	GO Component	GO:0030054	Cell junction
Grip	7227.FBpp0070830	GO Component	GO:0030424	Axon
Grip	7227.FBpp0070830	GO Component	GO:0031410	Cytoplasmic vesicle
Grip	7227.FBpp0070830	GO Component	GO:0031594	Neuromuscular junction
Grip	7227.FBpp0070830	GO Component	GO:0031982	Vesicle
Grip	7227.FBpp0070830	GO Component	GO:0032279	Asymmetric synapse
Grip	7227.FBpp0070830	GO Component	GO:0042995	Cell projection
Grip	7227.FBpp0070830	GO Component	GO:0043005	Neuron projection
Grip	7227.FBpp0070830	GO Component	GO:0043195	Terminal bouton
Grip	7227.FBpp0070830	GO Component	GO:0043226	Organelle
Grip	7227.FBpp0070830	GO Component	GO:0043227	Membrane-bounded organelle
Grip	7227.FBpp0070830	GO Component	GO:0043229	Intracellular organelle
Grip	7227.FBpp0070830	GO Component	GO:0043231	Intracellular membrane-bounded organelle
Grip	7227.FBpp0070830	GO Component	GO:0043679	Axon terminus
Grip	7227.FBpp0070830	GO Component	GO:0044306	Neuron projection terminus
Grip	7227.FBpp0070830	GO Component	GO:0045178	Basal part of cell
Grip	7227.FBpp0070830	GO Component	GO:0045202	Synapse
Grip	7227.FBpp0070830	GO Component	GO:0070161	Anchoring junction
Grip	7227.FBpp0070830	GO Component	GO:0071944	Cell periphery
Grip	7227.FBpp0070830	GO Component	GO:0097708	Intracellular vesicle
Grip	7227.FBpp0070830	GO Component	GO:0098590	Plasma membrane region
Grip	7227.FBpp0070830	GO Component	GO:0098793	Presynapse
Grip	7227.FBpp0070830	GO Component	GO:0098794	Postsynapse
Grip	7227.FBpp0070830	GO Component	GO:0098984	Neuron to neuron synapse
Grip	7227.FBpp0070830	GO Component	GO:0099572	Postsynaptic specialization
Grip	7227.FBpp0070830	GO Component	GO:0110165	Cellular anatomical entity
Grip	7227.FBpp0070830	GO Component	GO:0120025	Plasma membrane bounded cell projection
Grip	7227.FBpp0070830	GO Component	GO:0150034	Distal axon
Grip	7227.FBpp0070830	STRING clusters	CL:14182	Mixed, incl. Nephrin family interactions, and Renal absorption
Grip	7227.FBpp0070830	STRING clusters	CL:14183	Mixed, incl. Nephrin family interactions, and Myoblast fusion
Grip	7227.FBpp0070830	STRING clusters	CL:14184	Nephrin family interactions, and Myoblast fusion
Grip	7227.FBpp0070830	STRING clusters	CL:14200	Muscle organ morphogenesis, and Cell tip
Grip	7227.FBpp0070830	Reactome	DME-112314	Neurotransmitter receptors and postsynaptic signal transmission
Grip	7227.FBpp0070830	Reactome	DME-112315	Transmission across Chemical Synapses
Grip	7227.FBpp0070830	Reactome	DME-112316	Neuronal System
Grip	7227.FBpp0070830	Reactome	DME-399719	Trafficking of AMPA receptors
Grip	7227.FBpp0070830	Reactome	DME-399721	Glutamate binding, activation of AMPA receptors and synaptic plasticity
Grip	7227.FBpp0070830	Reactome	DME-416993	Trafficking of GluR2-containing AMPA receptors
Grip	7227.FBpp0070830	COMPARTMENTS	GOCC:0005622	Intracellular
Grip	7227.FBpp0070830	COMPARTMENTS	GOCC:0005737	Cytoplasm
Grip	7227.FBpp0070830	COMPARTMENTS	GOCC:0005798	Golgi-associated vesicle
Grip	7227.FBpp0070830	COMPARTMENTS	GOCC:0014069	Postsynaptic density
Grip	7227.FBpp0070830	COMPARTMENTS	GOCC:0030054	Cell junction
Grip	7227.FBpp0070830	COMPARTMENTS	GOCC:0030424	Axon
Grip	7227.FBpp0070830	COMPARTMENTS	GOCC:0031410	Cytoplasmic vesicle
Grip	7227.FBpp0070830	COMPARTMENTS	GOCC:0031594	Neuromuscular junction
Grip	7227.FBpp0070830	COMPARTMENTS	GOCC:0031982	Vesicle
Grip	7227.FBpp0070830	COMPARTMENTS	GOCC:0032279	Asymmetric synapse
Grip	7227.FBpp0070830	COMPARTMENTS	GOCC:0042995	Cell projection
Grip	7227.FBpp0070830	COMPARTMENTS	GOCC:0043005	Neuron projection
Grip	7227.FBpp0070830	COMPARTMENTS	GOCC:0043195	Terminal bouton
Grip	7227.FBpp0070830	COMPARTMENTS	GOCC:0043226	Organelle
Grip	7227.FBpp0070830	COMPARTMENTS	GOCC:0043227	Membrane-bounded organelle
Grip	7227.FBpp0070830	COMPARTMENTS	GOCC:0043229	Intracellular organelle
Grip	7227.FBpp0070830	COMPARTMENTS	GOCC:0043231	Intracellular membrane-bounded organelle
Grip	7227.FBpp0070830	COMPARTMENTS	GOCC:0043679	Axon terminus
Grip	7227.FBpp0070830	COMPARTMENTS	GOCC:0044306	Neuron projection terminus
Grip	7227.FBpp0070830	COMPARTMENTS	GOCC:0045202	Synapse
Grip	7227.FBpp0070830	COMPARTMENTS	GOCC:0097708	Intracellular vesicle
Grip	7227.FBpp0070830	COMPARTMENTS	GOCC:0098793	Presynapse
Grip	7227.FBpp0070830	COMPARTMENTS	GOCC:0098794	Postsynapse
Grip	7227.FBpp0070830	COMPARTMENTS	GOCC:0098984	Neuron to neuron synapse
Grip	7227.FBpp0070830	COMPARTMENTS	GOCC:0099572	Postsynaptic specialization
Grip	7227.FBpp0070830	COMPARTMENTS	GOCC:0110165	Cellular anatomical entity
Grip	7227.FBpp0070830	COMPARTMENTS	GOCC:0120025	Plasma membrane bounded cell projection
Grip	7227.FBpp0070830	COMPARTMENTS	GOCC:0150034	Distal axon
Grip	7227.FBpp0070830	Monarch	FBcv:0000349	Viable
Grip	7227.FBpp0070830	Monarch	FBcv:0000351	Lethal
Grip	7227.FBpp0070830	Monarch	FBcv:0000435	Abnormal neuroanatomy
Grip	7227.FBpp0070830	Monarch	FBcv:0002004	Increased mortality
Grip	7227.FBpp0070830	Monarch	FBcv:0002019	Increased mortality during development
Grip	7227.FBpp0070830	UniProt Keywords	KW-0675	Receptor
Grip	7227.FBpp0070830	InterPro	IPR001478	PDZ domain
Grip	7227.FBpp0070830	InterPro	IPR036034	PDZ superfamily
Grip	7227.FBpp0070830	InterPro	IPR043545	Glutamate receptor-interacting protein 1/2
Grip	7227.FBpp0070830	SMART	SM00228	Domain present in PSD-95, Dlg, and ZO-1/2.
Ir100a	7227.FBpp0085205	GO Process	GO:0003008	System process
Ir100a	7227.FBpp0085205	GO Process	GO:0006810	Transport
Ir100a	7227.FBpp0085205	GO Process	GO:0006811	Ion transport
Ir100a	7227.FBpp0085205	GO Process	GO:0007600	Sensory perception
Ir100a	7227.FBpp0085205	GO Process	GO:0007606	Sensory perception of chemical stimulus
Ir100a	7227.FBpp0085205	GO Process	GO:0009593	Detection of chemical stimulus
Ir100a	7227.FBpp0085205	GO Process	GO:0009987	Cellular process
Ir100a	7227.FBpp0085205	GO Process	GO:0032501	Multicellular organismal process
Ir100a	7227.FBpp0085205	GO Process	GO:0034220	Ion transmembrane transport
Ir100a	7227.FBpp0085205	GO Process	GO:0042221	Response to chemical
Ir100a	7227.FBpp0085205	GO Process	GO:0050877	Nervous system process
Ir100a	7227.FBpp0085205	GO Process	GO:0050896	Response to stimulus
Ir100a	7227.FBpp0085205	GO Process	GO:0050909	Sensory perception of taste
Ir100a	7227.FBpp0085205	GO Process	GO:0051179	Localization
Ir100a	7227.FBpp0085205	GO Process	GO:0051234	Establishment of localization
Ir100a	7227.FBpp0085205	GO Process	GO:0051606	Detection of stimulus
Ir100a	7227.FBpp0085205	GO Process	GO:0055085	Transmembrane transport
Ir100a	7227.FBpp0085205	GO Function	GO:0005215	Transporter activity
Ir100a	7227.FBpp0085205	GO Function	GO:0005216	Ion channel activity
Ir100a	7227.FBpp0085205	GO Function	GO:0015075	Ion transmembrane transporter activity
Ir100a	7227.FBpp0085205	GO Function	GO:0015267	Channel activity
Ir100a	7227.FBpp0085205	GO Function	GO:0015276	Ligand-gated ion channel activity
Ir100a	7227.FBpp0085205	GO Function	GO:0015318	Inorganic molecular entity transmembrane transporter activity
Ir100a	7227.FBpp0085205	GO Function	GO:0022803	Passive transmembrane transporter activity
Ir100a	7227.FBpp0085205	GO Function	GO:0022834	Ligand-gated channel activity
Ir100a	7227.FBpp0085205	GO Function	GO:0022836	Gated channel activity
Ir100a	7227.FBpp0085205	GO Function	GO:0022857	Transmembrane transporter activity
Ir100a	7227.FBpp0085205	GO Component	GO:0016020	Membrane
Ir100a	7227.FBpp0085205	GO Component	GO:0016021	Integral component of membrane
Ir100a	7227.FBpp0085205	GO Component	GO:0031224	Intrinsic component of membrane
Ir100a	7227.FBpp0085205	GO Component	GO:0110165	Cellular anatomical entity
Ir100a	7227.FBpp0085205	STRING clusters	CL:25838	Taste receptor activity, and Ligand-gated channel activity
Ir100a	7227.FBpp0085205	STRING clusters	CL:25839	Taste receptor activity, and Epithelial sodium channel
Ir100a	7227.FBpp0085205	STRING clusters	CL:25841	Taste receptor activity, and Ligand-gated channel activity
Ir100a	7227.FBpp0085205	STRING clusters	CL:25843	Taste receptor activity, and Ligand-gated channel activity
Ir100a	7227.FBpp0085205	STRING clusters	CL:25933	Ligand-gated channel activity
Ir100a	7227.FBpp0085205	STRING clusters	CL:25955	Bacterial extracellular solute-binding proteins, family 3, and Ligand-gated channel activity
Ir100a	7227.FBpp0085205	Monarch	FBcv:0000349	Viable
Ir100a	7227.FBpp0085205	Monarch	FBcv:0000417	Abnormal flight
Ir100a	7227.FBpp0085205	Monarch	FBcv:0000418	Flightless
Ir100a	7227.FBpp0085205	UniProt Keywords	KW-0472	Membrane
Ir100a	7227.FBpp0085205	UniProt Keywords	KW-0675	Receptor
Ir100a	7227.FBpp0085205	UniProt Keywords	KW-0732	Signal
Ir100a	7227.FBpp0085205	UniProt Keywords	KW-0812	Transmembrane
Ir100a	7227.FBpp0085205	UniProt Keywords	KW-1133	Transmembrane helix
Ir10a	7227.FBpp0112397	GO Process	GO:0006810	Transport
Ir10a	7227.FBpp0112397	GO Process	GO:0006811	Ion transport
Ir10a	7227.FBpp0112397	GO Process	GO:0009593	Detection of chemical stimulus
Ir10a	7227.FBpp0112397	GO Process	GO:0009987	Cellular process
Ir10a	7227.FBpp0112397	GO Process	GO:0034220	Ion transmembrane transport
Ir10a	7227.FBpp0112397	GO Process	GO:0042221	Response to chemical
Ir10a	7227.FBpp0112397	GO Process	GO:0050896	Response to stimulus
Ir10a	7227.FBpp0112397	GO Process	GO:0051179	Localization
Ir10a	7227.FBpp0112397	GO Process	GO:0051234	Establishment of localization
Ir10a	7227.FBpp0112397	GO Process	GO:0051606	Detection of stimulus
Ir10a	7227.FBpp0112397	GO Process	GO:0055085	Transmembrane transport
Ir10a	7227.FBpp0112397	GO Function	GO:0005215	Transporter activity
Ir10a	7227.FBpp0112397	GO Function	GO:0005216	Ion channel activity
Ir10a	7227.FBpp0112397	GO Function	GO:0015075	Ion transmembrane transporter activity
Ir10a	7227.FBpp0112397	GO Function	GO:0015267	Channel activity
Ir10a	7227.FBpp0112397	GO Function	GO:0015276	Ligand-gated ion channel activity
Ir10a	7227.FBpp0112397	GO Function	GO:0015318	Inorganic molecular entity transmembrane transporter activity
Ir10a	7227.FBpp0112397	GO Function	GO:0022803	Passive transmembrane transporter activity
Ir10a	7227.FBpp0112397	GO Function	GO:0022834	Ligand-gated channel activity
Ir10a	7227.FBpp0112397	GO Function	GO:0022836	Gated channel activity
Ir10a	7227.FBpp0112397	GO Function	GO:0022857	Transmembrane transporter activity
Ir10a	7227.FBpp0112397	GO Component	GO:0016020	Membrane
Ir10a	7227.FBpp0112397	GO Component	GO:0016021	Integral component of membrane
Ir10a	7227.FBpp0112397	GO Component	GO:0031224	Intrinsic component of membrane
Ir10a	7227.FBpp0112397	GO Component	GO:0110165	Cellular anatomical entity
Ir10a	7227.FBpp0112397	STRING clusters	CL:25838	Taste receptor activity, and Ligand-gated channel activity
Ir10a	7227.FBpp0112397	STRING clusters	CL:26028	Ligand-gated channel activity
Ir10a	7227.FBpp0112397	STRING clusters	CL:26030	Ligand-gated ion channel, and Ligand-gated channel activity
Ir10a	7227.FBpp0112397	COMPARTMENTS	GOCC:0016020	Membrane
Ir10a	7227.FBpp0112397	COMPARTMENTS	GOCC:0110165	Cellular anatomical entity
Ir10a	7227.FBpp0112397	Monarch	FBcv:0000349	Viable
Ir10a	7227.FBpp0112397	UniProt Keywords	KW-0472	Membrane
Ir10a	7227.FBpp0112397	UniProt Keywords	KW-0675	Receptor
Ir10a	7227.FBpp0112397	UniProt Keywords	KW-0732	Signal
Ir10a	7227.FBpp0112397	UniProt Keywords	KW-0812	Transmembrane
Ir10a	7227.FBpp0112397	UniProt Keywords	KW-1133	Transmembrane helix
Ir20a	7227.FBpp0076909	GO Process	GO:0006810	Transport
Ir20a	7227.FBpp0076909	GO Process	GO:0006811	Ion transport
Ir20a	7227.FBpp0076909	GO Process	GO:0009593	Detection of chemical stimulus
Ir20a	7227.FBpp0076909	GO Process	GO:0009987	Cellular process
Ir20a	7227.FBpp0076909	GO Process	GO:0034220	Ion transmembrane transport
Ir20a	7227.FBpp0076909	GO Process	GO:0042221	Response to chemical
Ir20a	7227.FBpp0076909	GO Process	GO:0050896	Response to stimulus
Ir20a	7227.FBpp0076909	GO Process	GO:0051179	Localization
Ir20a	7227.FBpp0076909	GO Process	GO:0051234	Establishment of localization
Ir20a	7227.FBpp0076909	GO Process	GO:0051606	Detection of stimulus
Ir20a	7227.FBpp0076909	GO Process	GO:0055085	Transmembrane transport
Ir20a	7227.FBpp0076909	GO Function	GO:0005215	Transporter activity
Ir20a	7227.FBpp0076909	GO Function	GO:0005216	Ion channel activity
Ir20a	7227.FBpp0076909	GO Function	GO:0015075	Ion transmembrane transporter activity
Ir20a	7227.FBpp0076909	GO Function	GO:0015267	Channel activity
Ir20a	7227.FBpp0076909	GO Function	GO:0015276	Ligand-gated ion channel activity
Ir20a	7227.FBpp0076909	GO Function	GO:0015318	Inorganic molecular entity transmembrane transporter activity
Ir20a	7227.FBpp0076909	GO Function	GO:0022803	Passive transmembrane transporter activity
Ir20a	7227.FBpp0076909	GO Function	GO:0022834	Ligand-gated channel activity
Ir20a	7227.FBpp0076909	GO Function	GO:0022836	Gated channel activity
Ir20a	7227.FBpp0076909	GO Function	GO:0022857	Transmembrane transporter activity
Ir20a	7227.FBpp0076909	GO Component	GO:0016020	Membrane
Ir20a	7227.FBpp0076909	GO Component	GO:0016021	Integral component of membrane
Ir20a	7227.FBpp0076909	GO Component	GO:0031224	Intrinsic component of membrane
Ir20a	7227.FBpp0076909	GO Component	GO:0110165	Cellular anatomical entity
Ir20a	7227.FBpp0076909	STRING clusters	CL:25838	Taste receptor activity, and Ligand-gated channel activity
Ir20a	7227.FBpp0076909	STRING clusters	CL:25839	Taste receptor activity, and Epithelial sodium channel
Ir20a	7227.FBpp0076909	STRING clusters	CL:25841	Taste receptor activity, and Ligand-gated channel activity
Ir20a	7227.FBpp0076909	STRING clusters	CL:25843	Taste receptor activity, and Ligand-gated channel activity
Ir20a	7227.FBpp0076909	STRING clusters	CL:25933	Ligand-gated channel activity
Ir20a	7227.FBpp0076909	STRING clusters	CL:25934	Ligand-gated channel activity
Ir20a	7227.FBpp0076909	COMPARTMENTS	GOCC:0016020	Membrane
Ir20a	7227.FBpp0076909	COMPARTMENTS	GOCC:0016021	Integral component of membrane
Ir20a	7227.FBpp0076909	COMPARTMENTS	GOCC:0031224	Intrinsic component of membrane
Ir20a	7227.FBpp0076909	COMPARTMENTS	GOCC:0110165	Cellular anatomical entity
Ir20a	7227.FBpp0076909	Monarch	FBcv:0000349	Viable
Ir20a	7227.FBpp0076909	Monarch	FBcv:0000405	Abnormal taste perception
Ir20a	7227.FBpp0076909	Monarch	FBcv:0000434	Abnormal neurophysiology
Ir20a	7227.FBpp0076909	Monarch	FBcv:0000681	Abnormal sensory perception
Ir20a	7227.FBpp0076909	UniProt Keywords	KW-0472	Membrane
Ir20a	7227.FBpp0076909	UniProt Keywords	KW-0675	Receptor
Ir20a	7227.FBpp0076909	UniProt Keywords	KW-0812	Transmembrane
Ir20a	7227.FBpp0076909	UniProt Keywords	KW-1133	Transmembrane helix
Ir31a	7227.FBpp0307910	GO Process	GO:0003008	System process
Ir31a	7227.FBpp0307910	GO Process	GO:0006810	Transport
Ir31a	7227.FBpp0307910	GO Process	GO:0006811	Ion transport
Ir31a	7227.FBpp0307910	GO Process	GO:0007600	Sensory perception
Ir31a	7227.FBpp0307910	GO Process	GO:0007606	Sensory perception of chemical stimulus
Ir31a	7227.FBpp0307910	GO Process	GO:0009593	Detection of chemical stimulus
Ir31a	7227.FBpp0307910	GO Process	GO:0009987	Cellular process
Ir31a	7227.FBpp0307910	GO Process	GO:0032501	Multicellular organismal process
Ir31a	7227.FBpp0307910	GO Process	GO:0034220	Ion transmembrane transport
Ir31a	7227.FBpp0307910	GO Process	GO:0042221	Response to chemical
Ir31a	7227.FBpp0307910	GO Process	GO:0050877	Nervous system process
Ir31a	7227.FBpp0307910	GO Process	GO:0050896	Response to stimulus
Ir31a	7227.FBpp0307910	GO Process	GO:0050906	Detection of stimulus involved in sensory perception
Ir31a	7227.FBpp0307910	GO Process	GO:0050907	Detection of chemical stimulus involved in sensory perception
Ir31a	7227.FBpp0307910	GO Process	GO:0051179	Localization
Ir31a	7227.FBpp0307910	GO Process	GO:0051234	Establishment of localization
Ir31a	7227.FBpp0307910	GO Process	GO:0051606	Detection of stimulus
Ir31a	7227.FBpp0307910	GO Process	GO:0055085	Transmembrane transport
Ir31a	7227.FBpp0307910	GO Function	GO:0005215	Transporter activity
Ir31a	7227.FBpp0307910	GO Function	GO:0005216	Ion channel activity
Ir31a	7227.FBpp0307910	GO Function	GO:0015075	Ion transmembrane transporter activity
Ir31a	7227.FBpp0307910	GO Function	GO:0015267	Channel activity
Ir31a	7227.FBpp0307910	GO Function	GO:0015276	Ligand-gated ion channel activity
Ir31a	7227.FBpp0307910	GO Function	GO:0015318	Inorganic molecular entity transmembrane transporter activity
Ir31a	7227.FBpp0307910	GO Function	GO:0022803	Passive transmembrane transporter activity
Ir31a	7227.FBpp0307910	GO Function	GO:0022834	Ligand-gated channel activity
Ir31a	7227.FBpp0307910	GO Function	GO:0022836	Gated channel activity
Ir31a	7227.FBpp0307910	GO Function	GO:0022857	Transmembrane transporter activity
Ir31a	7227.FBpp0307910	GO Component	GO:0016020	Membrane
Ir31a	7227.FBpp0307910	GO Component	GO:0016021	Integral component of membrane
Ir31a	7227.FBpp0307910	GO Component	GO:0031224	Intrinsic component of membrane
Ir31a	7227.FBpp0307910	GO Component	GO:0110165	Cellular anatomical entity
Ir31a	7227.FBpp0307910	STRING clusters	CL:25557	Odorant binding, and Ligand-gated ion channel
Ir31a	7227.FBpp0307910	STRING clusters	CL:25558	Detection of chemical stimulus involved in sensory perception of smell, and Ligand-gated ion channel
Ir31a	7227.FBpp0307910	STRING clusters	CL:25560	Detection of chemical stimulus involved in sensory perception of smell, and Ligand-gated ion channel
Ir31a	7227.FBpp0307910	STRING clusters	CL:25682	Ligand-gated ion channel, and Cellular response to pheromone
Ir31a	7227.FBpp0307910	STRING clusters	CL:25685	Ligand-gated ion channel, and Transmission of nerve impulse
Ir31a	7227.FBpp0307910	COMPARTMENTS	GOCC:0016020	Membrane
Ir31a	7227.FBpp0307910	COMPARTMENTS	GOCC:0110165	Cellular anatomical entity
Ir31a	7227.FBpp0307910	Monarch	FBcv:0000349	Viable
Ir31a	7227.FBpp0307910	Monarch	FBcv:0000374	Fertile
Ir31a	7227.FBpp0307910	Monarch	FBcv:0000393	Abnormal pain response
Ir31a	7227.FBpp0307910	Monarch	FBcv:0000408	Abnormal stress response
Ir31a	7227.FBpp0307910	UniProt Keywords	KW-0472	Membrane
Ir31a	7227.FBpp0307910	UniProt Keywords	KW-0675	Receptor
Ir31a	7227.FBpp0307910	UniProt Keywords	KW-0732	Signal
Ir31a	7227.FBpp0307910	UniProt Keywords	KW-0812	Transmembrane
Ir31a	7227.FBpp0307910	UniProt Keywords	KW-1133	Transmembrane helix
Ir31a	7227.FBpp0307910	Pfam	PF00060	Ligand-gated ion channel
Ir31a	7227.FBpp0307910	InterPro	IPR001320	Ionotropic glutamate receptor, C-terminal
Ir40a	7227.FBpp0307914	GO Process	GO:0003008	System process
Ir40a	7227.FBpp0307914	GO Process	GO:0006810	Transport
Ir40a	7227.FBpp0307914	GO Process	GO:0006811	Ion transport
Ir40a	7227.FBpp0307914	GO Process	GO:0007600	Sensory perception
Ir40a	7227.FBpp0307914	GO Process	GO:0007606	Sensory perception of chemical stimulus
Ir40a	7227.FBpp0307914	GO Process	GO:0009593	Detection of chemical stimulus
Ir40a	7227.FBpp0307914	GO Process	GO:0009987	Cellular process
Ir40a	7227.FBpp0307914	GO Process	GO:0032501	Multicellular organismal process
Ir40a	7227.FBpp0307914	GO Process	GO:0034220	Ion transmembrane transport
Ir40a	7227.FBpp0307914	GO Process	GO:0042221	Response to chemical
Ir40a	7227.FBpp0307914	GO Process	GO:0050877	Nervous system process
Ir40a	7227.FBpp0307914	GO Process	GO:0050896	Response to stimulus
Ir40a	7227.FBpp0307914	GO Process	GO:0050906	Detection of stimulus involved in sensory perception
Ir40a	7227.FBpp0307914	GO Process	GO:0050907	Detection of chemical stimulus involved in sensory perception
Ir40a	7227.FBpp0307914	GO Process	GO:0051179	Localization
Ir40a	7227.FBpp0307914	GO Process	GO:0051234	Establishment of localization
Ir40a	7227.FBpp0307914	GO Process	GO:0051606	Detection of stimulus
Ir40a	7227.FBpp0307914	GO Process	GO:0055085	Transmembrane transport
Ir40a	7227.FBpp0307914	GO Function	GO:0005215	Transporter activity
Ir40a	7227.FBpp0307914	GO Function	GO:0005216	Ion channel activity
Ir40a	7227.FBpp0307914	GO Function	GO:0015075	Ion transmembrane transporter activity
Ir40a	7227.FBpp0307914	GO Function	GO:0015267	Channel activity
Ir40a	7227.FBpp0307914	GO Function	GO:0015276	Ligand-gated ion channel activity
Ir40a	7227.FBpp0307914	GO Function	GO:0015318	Inorganic molecular entity transmembrane transporter activity
Ir40a	7227.FBpp0307914	GO Function	GO:0022803	Passive transmembrane transporter activity
Ir40a	7227.FBpp0307914	GO Function	GO:0022834	Ligand-gated channel activity
Ir40a	7227.FBpp0307914	GO Function	GO:0022836	Gated channel activity
Ir40a	7227.FBpp0307914	GO Function	GO:0022857	Transmembrane transporter activity
Ir40a	7227.FBpp0307914	GO Component	GO:0016020	Membrane
Ir40a	7227.FBpp0307914	GO Component	GO:0016021	Integral component of membrane
Ir40a	7227.FBpp0307914	GO Component	GO:0031224	Intrinsic component of membrane
Ir40a	7227.FBpp0307914	GO Component	GO:0110165	Cellular anatomical entity
Ir40a	7227.FBpp0307914	STRING clusters	CL:25557	Odorant binding, and Ligand-gated ion channel
Ir40a	7227.FBpp0307914	STRING clusters	CL:25558	Detection of chemical stimulus involved in sensory perception of smell, and Ligand-gated ion channel
Ir40a	7227.FBpp0307914	STRING clusters	CL:25560	Detection of chemical stimulus involved in sensory perception of smell, and Ligand-gated ion channel
Ir40a	7227.FBpp0307914	STRING clusters	CL:25682	Ligand-gated ion channel, and Cellular response to pheromone
Ir40a	7227.FBpp0307914	STRING clusters	CL:25685	Ligand-gated ion channel, and Transmission of nerve impulse
Ir40a	7227.FBpp0307914	STRING clusters	CL:25687	Ligand-gated ion channel
Ir40a	7227.FBpp0307914	COMPARTMENTS	GOCC:0016020	Membrane
Ir40a	7227.FBpp0307914	COMPARTMENTS	GOCC:0016021	Integral component of membrane
Ir40a	7227.FBpp0307914	COMPARTMENTS	GOCC:0031224	Intrinsic component of membrane
Ir40a	7227.FBpp0307914	COMPARTMENTS	GOCC:0110165	Cellular anatomical entity
Ir40a	7227.FBpp0307914	Monarch	FBcv:0000002	Abnormal thermotaxis
Ir40a	7227.FBpp0307914	Monarch	FBcv:0000349	Viable
Ir40a	7227.FBpp0307914	Monarch	FBcv:0000352	Partially lethal - majority die
Ir40a	7227.FBpp0307914	Monarch	FBcv:0000683	Abnormal temperature response
Ir40a	7227.FBpp0307914	Monarch	FBcv:0002004	Increased mortality
Ir40a	7227.FBpp0307914	Monarch	FBcv:0002015	Partially lethal
Ir40a	7227.FBpp0307914	Monarch	FBcv:0002019	Increased mortality during development
Ir40a	7227.FBpp0307914	Monarch	FBcv:0002020	Some die during P-stage
Ir40a	7227.FBpp0307914	Monarch	FBcv:0002039	Some die during pupal stage
Ir40a	7227.FBpp0307914	UniProt Keywords	KW-0085	Behavior
Ir40a	7227.FBpp0307914	UniProt Keywords	KW-0325	Glycoprotein
Ir40a	7227.FBpp0307914	UniProt Keywords	KW-0406	Ion transport
Ir40a	7227.FBpp0307914	UniProt Keywords	KW-0407	Ion channel
Ir40a	7227.FBpp0307914	UniProt Keywords	KW-0472	Membrane
Ir40a	7227.FBpp0307914	UniProt Keywords	KW-0675	Receptor
Ir40a	7227.FBpp0307914	UniProt Keywords	KW-0716	Sensory transduction
Ir40a	7227.FBpp0307914	UniProt Keywords	KW-0732	Signal
Ir40a	7227.FBpp0307914	UniProt Keywords	KW-0812	Transmembrane
Ir40a	7227.FBpp0307914	UniProt Keywords	KW-0813	Transport
Ir40a	7227.FBpp0307914	UniProt Keywords	KW-1003	Cell membrane
Ir40a	7227.FBpp0307914	UniProt Keywords	KW-1071	Ligand-gated ion channel
Ir40a	7227.FBpp0307914	UniProt Keywords	KW-1133	Transmembrane helix
Ir40a	7227.FBpp0307914	Pfam	PF00060	Ligand-gated ion channel
Ir40a	7227.FBpp0307914	InterPro	IPR001320	Ionotropic glutamate receptor, C-terminal
Ir41a	7227.FBpp0307916	GO Process	GO:0006810	Transport
Ir41a	7227.FBpp0307916	GO Process	GO:0006811	Ion transport
Ir41a	7227.FBpp0307916	GO Process	GO:0009593	Detection of chemical stimulus
Ir41a	7227.FBpp0307916	GO Process	GO:0009987	Cellular process
Ir41a	7227.FBpp0307916	GO Process	GO:0034220	Ion transmembrane transport
Ir41a	7227.FBpp0307916	GO Process	GO:0042221	Response to chemical
Ir41a	7227.FBpp0307916	GO Process	GO:0050896	Response to stimulus
Ir41a	7227.FBpp0307916	GO Process	GO:0051179	Localization
Ir41a	7227.FBpp0307916	GO Process	GO:0051234	Establishment of localization
Ir41a	7227.FBpp0307916	GO Process	GO:0051606	Detection of stimulus
Ir41a	7227.FBpp0307916	GO Process	GO:0055085	Transmembrane transport
Ir41a	7227.FBpp0307916	GO Function	GO:0005215	Transporter activity
Ir41a	7227.FBpp0307916	GO Function	GO:0005216	Ion channel activity
Ir41a	7227.FBpp0307916	GO Function	GO:0015075	Ion transmembrane transporter activity
Ir41a	7227.FBpp0307916	GO Function	GO:0015267	Channel activity
Ir41a	7227.FBpp0307916	GO Function	GO:0015276	Ligand-gated ion channel activity
Ir41a	7227.FBpp0307916	GO Function	GO:0015318	Inorganic molecular entity transmembrane transporter activity
Ir41a	7227.FBpp0307916	GO Function	GO:0022803	Passive transmembrane transporter activity
Ir41a	7227.FBpp0307916	GO Function	GO:0022834	Ligand-gated channel activity
Ir41a	7227.FBpp0307916	GO Function	GO:0022836	Gated channel activity
Ir41a	7227.FBpp0307916	GO Function	GO:0022857	Transmembrane transporter activity
Ir41a	7227.FBpp0307916	GO Component	GO:0016020	Membrane
Ir41a	7227.FBpp0307916	GO Component	GO:0016021	Integral component of membrane
Ir41a	7227.FBpp0307916	GO Component	GO:0031224	Intrinsic component of membrane
Ir41a	7227.FBpp0307916	GO Component	GO:0110165	Cellular anatomical entity
Ir41a	7227.FBpp0307916	STRING clusters	CL:25557	Odorant binding, and Ligand-gated ion channel
Ir41a	7227.FBpp0307916	STRING clusters	CL:25558	Detection of chemical stimulus involved in sensory perception of smell, and Ligand-gated ion channel
Ir41a	7227.FBpp0307916	STRING clusters	CL:25560	Detection of chemical stimulus involved in sensory perception of smell, and Ligand-gated ion channel
Ir41a	7227.FBpp0307916	STRING clusters	CL:25682	Ligand-gated ion channel, and Cellular response to pheromone
Ir41a	7227.FBpp0307916	STRING clusters	CL:25685	Ligand-gated ion channel, and Transmission of nerve impulse
Ir41a	7227.FBpp0307916	COMPARTMENTS	GOCC:0016020	Membrane
Ir41a	7227.FBpp0307916	COMPARTMENTS	GOCC:0016021	Integral component of membrane
Ir41a	7227.FBpp0307916	COMPARTMENTS	GOCC:0031224	Intrinsic component of membrane
Ir41a	7227.FBpp0307916	COMPARTMENTS	GOCC:0110165	Cellular anatomical entity
Ir41a	7227.FBpp0307916	Monarch	FBcv:0000387	Abnormal behavior
Ir41a	7227.FBpp0307916	Monarch	FBcv:0000403	Abnormal chemosensory behavior
Ir41a	7227.FBpp0307916	UniProt Keywords	KW-0472	Membrane
Ir41a	7227.FBpp0307916	UniProt Keywords	KW-0675	Receptor
Ir41a	7227.FBpp0307916	UniProt Keywords	KW-0812	Transmembrane
Ir41a	7227.FBpp0307916	UniProt Keywords	KW-1133	Transmembrane helix
Ir52d	7227.FBpp0271852	GO Process	GO:0000003	Reproduction
Ir52d	7227.FBpp0271852	GO Process	GO:0006810	Transport
Ir52d	7227.FBpp0271852	GO Process	GO:0006811	Ion transport
Ir52d	7227.FBpp0271852	GO Process	GO:0007610	Behavior
Ir52d	7227.FBpp0271852	GO Process	GO:0009593	Detection of chemical stimulus
Ir52d	7227.FBpp0271852	GO Process	GO:0009987	Cellular process
Ir52d	7227.FBpp0271852	GO Process	GO:0019098	Reproductive behavior
Ir52d	7227.FBpp0271852	GO Process	GO:0022414	Reproductive process
Ir52d	7227.FBpp0271852	GO Process	GO:0032501	Multicellular organismal process
Ir52d	7227.FBpp0271852	GO Process	GO:0032504	Multicellular organism reproduction
Ir52d	7227.FBpp0271852	GO Process	GO:0034220	Ion transmembrane transport
Ir52d	7227.FBpp0271852	GO Process	GO:0042221	Response to chemical
Ir52d	7227.FBpp0271852	GO Process	GO:0048609	Multicellular organismal reproductive process
Ir52d	7227.FBpp0271852	GO Process	GO:0050896	Response to stimulus
Ir52d	7227.FBpp0271852	GO Process	GO:0051179	Localization
Ir52d	7227.FBpp0271852	GO Process	GO:0051234	Establishment of localization
Ir52d	7227.FBpp0271852	GO Process	GO:0051606	Detection of stimulus
Ir52d	7227.FBpp0271852	GO Process	GO:0055085	Transmembrane transport
Ir52d	7227.FBpp0271852	GO Function	GO:0005215	Transporter activity
Ir52d	7227.FBpp0271852	GO Function	GO:0005216	Ion channel activity
Ir52d	7227.FBpp0271852	GO Function	GO:0015075	Ion transmembrane transporter activity
Ir52d	7227.FBpp0271852	GO Function	GO:0015267	Channel activity
Ir52d	7227.FBpp0271852	GO Function	GO:0015276	Ligand-gated ion channel activity
Ir52d	7227.FBpp0271852	GO Function	GO:0015318	Inorganic molecular entity transmembrane transporter activity
Ir52d	7227.FBpp0271852	GO Function	GO:0022803	Passive transmembrane transporter activity
Ir52d	7227.FBpp0271852	GO Function	GO:0022834	Ligand-gated channel activity
Ir52d	7227.FBpp0271852	GO Function	GO:0022836	Gated channel activity
Ir52d	7227.FBpp0271852	GO Function	GO:0022857	Transmembrane transporter activity
Ir52d	7227.FBpp0271852	GO Component	GO:0016020	Membrane
Ir52d	7227.FBpp0271852	GO Component	GO:0016021	Integral component of membrane
Ir52d	7227.FBpp0271852	GO Component	GO:0031224	Intrinsic component of membrane
Ir52d	7227.FBpp0271852	GO Component	GO:0110165	Cellular anatomical entity
Ir52d	7227.FBpp0271852	STRING clusters	CL:25838	Taste receptor activity, and Ligand-gated channel activity
Ir52d	7227.FBpp0271852	STRING clusters	CL:26028	Ligand-gated channel activity
Ir52d	7227.FBpp0271852	COMPARTMENTS	GOCC:0016020	Membrane
Ir52d	7227.FBpp0271852	COMPARTMENTS	GOCC:0110165	Cellular anatomical entity
Ir52d	7227.FBpp0271852	Monarch	FBcv:0000349	Viable
Ir52d	7227.FBpp0271852	UniProt Keywords	KW-0472	Membrane
Ir52d	7227.FBpp0271852	UniProt Keywords	KW-0675	Receptor
Ir52d	7227.FBpp0271852	UniProt Keywords	KW-0732	Signal
Ir52d	7227.FBpp0271852	UniProt Keywords	KW-0812	Transmembrane
Ir52d	7227.FBpp0271852	UniProt Keywords	KW-1133	Transmembrane helix
Ir60a	7227.FBpp0072181	GO Process	GO:0006810	Transport
Ir60a	7227.FBpp0072181	GO Process	GO:0006811	Ion transport
Ir60a	7227.FBpp0072181	GO Process	GO:0009593	Detection of chemical stimulus
Ir60a	7227.FBpp0072181	GO Process	GO:0009987	Cellular process
Ir60a	7227.FBpp0072181	GO Process	GO:0034220	Ion transmembrane transport
Ir60a	7227.FBpp0072181	GO Process	GO:0042221	Response to chemical
Ir60a	7227.FBpp0072181	GO Process	GO:0050896	Response to stimulus
Ir60a	7227.FBpp0072181	GO Process	GO:0051179	Localization
Ir60a	7227.FBpp0072181	GO Process	GO:0051234	Establishment of localization
Ir60a	7227.FBpp0072181	GO Process	GO:0051606	Detection of stimulus
Ir60a	7227.FBpp0072181	GO Process	GO:0055085	Transmembrane transport
Ir60a	7227.FBpp0072181	GO Function	GO:0005215	Transporter activity
Ir60a	7227.FBpp0072181	GO Function	GO:0005216	Ion channel activity
Ir60a	7227.FBpp0072181	GO Function	GO:0015075	Ion transmembrane transporter activity
Ir60a	7227.FBpp0072181	GO Function	GO:0015267	Channel activity
Ir60a	7227.FBpp0072181	GO Function	GO:0015276	Ligand-gated ion channel activity
Ir60a	7227.FBpp0072181	GO Function	GO:0015318	Inorganic molecular entity transmembrane transporter activity
Ir60a	7227.FBpp0072181	GO Function	GO:0022803	Passive transmembrane transporter activity
Ir60a	7227.FBpp0072181	GO Function	GO:0022834	Ligand-gated channel activity
Ir60a	7227.FBpp0072181	GO Function	GO:0022836	Gated channel activity
Ir60a	7227.FBpp0072181	GO Function	GO:0022857	Transmembrane transporter activity
Ir60a	7227.FBpp0072181	GO Component	GO:0016020	Membrane
Ir60a	7227.FBpp0072181	GO Component	GO:0016021	Integral component of membrane
Ir60a	7227.FBpp0072181	GO Component	GO:0031224	Intrinsic component of membrane
Ir60a	7227.FBpp0072181	GO Component	GO:0110165	Cellular anatomical entity
Ir60a	7227.FBpp0072181	STRING clusters	CL:25557	Odorant binding, and Ligand-gated ion channel
Ir60a	7227.FBpp0072181	STRING clusters	CL:25558	Detection of chemical stimulus involved in sensory perception of smell, and Ligand-gated ion channel
Ir60a	7227.FBpp0072181	STRING clusters	CL:25560	Detection of chemical stimulus involved in sensory perception of smell, and Ligand-gated ion channel
Ir60a	7227.FBpp0072181	STRING clusters	CL:25682	Ligand-gated ion channel, and Cellular response to pheromone
Ir60a	7227.FBpp0072181	STRING clusters	CL:25685	Ligand-gated ion channel, and Transmission of nerve impulse
Ir60a	7227.FBpp0072181	STRING clusters	CL:25687	Ligand-gated ion channel
Ir60a	7227.FBpp0072181	COMPARTMENTS	GOCC:0016020	Membrane
Ir60a	7227.FBpp0072181	COMPARTMENTS	GOCC:0110165	Cellular anatomical entity
Ir60a	7227.FBpp0072181	Monarch	FBcv:0000352	Partially lethal - majority die
Ir60a	7227.FBpp0072181	Monarch	FBcv:0002004	Increased mortality
Ir60a	7227.FBpp0072181	Monarch	FBcv:0002015	Partially lethal
Ir60a	7227.FBpp0072181	Monarch	FBcv:0002019	Increased mortality during development
Ir60a	7227.FBpp0072181	Monarch	FBcv:0002020	Some die during P-stage
Ir60a	7227.FBpp0072181	Monarch	FBcv:0002039	Some die during pupal stage
Ir60a	7227.FBpp0072181	UniProt Keywords	KW-0472	Membrane
Ir60a	7227.FBpp0072181	UniProt Keywords	KW-0675	Receptor
Ir60a	7227.FBpp0072181	UniProt Keywords	KW-0732	Signal
Ir60a	7227.FBpp0072181	UniProt Keywords	KW-0812	Transmembrane
Ir60a	7227.FBpp0072181	UniProt Keywords	KW-1133	Transmembrane helix
Ir62a	7227.FBpp0099386	GO Process	GO:0006810	Transport
Ir62a	7227.FBpp0099386	GO Process	GO:0006811	Ion transport
Ir62a	7227.FBpp0099386	GO Process	GO:0009593	Detection of chemical stimulus
Ir62a	7227.FBpp0099386	GO Process	GO:0009987	Cellular process
Ir62a	7227.FBpp0099386	GO Process	GO:0034220	Ion transmembrane transport
Ir62a	7227.FBpp0099386	GO Process	GO:0042221	Response to chemical
Ir62a	7227.FBpp0099386	GO Process	GO:0050896	Response to stimulus
Ir62a	7227.FBpp0099386	GO Process	GO:0051179	Localization
Ir62a	7227.FBpp0099386	GO Process	GO:0051234	Establishment of localization
Ir62a	7227.FBpp0099386	GO Process	GO:0051606	Detection of stimulus
Ir62a	7227.FBpp0099386	GO Process	GO:0055085	Transmembrane transport
Ir62a	7227.FBpp0099386	GO Function	GO:0005215	Transporter activity
Ir62a	7227.FBpp0099386	GO Function	GO:0005216	Ion channel activity
Ir62a	7227.FBpp0099386	GO Function	GO:0015075	Ion transmembrane transporter activity
Ir62a	7227.FBpp0099386	GO Function	GO:0015267	Channel activity
Ir62a	7227.FBpp0099386	GO Function	GO:0015276	Ligand-gated ion channel activity
Ir62a	7227.FBpp0099386	GO Function	GO:0015318	Inorganic molecular entity transmembrane transporter activity
Ir62a	7227.FBpp0099386	GO Function	GO:0022803	Passive transmembrane transporter activity
Ir62a	7227.FBpp0099386	GO Function	GO:0022834	Ligand-gated channel activity
Ir62a	7227.FBpp0099386	GO Function	GO:0022836	Gated channel activity
Ir62a	7227.FBpp0099386	GO Function	GO:0022857	Transmembrane transporter activity
Ir62a	7227.FBpp0099386	GO Component	GO:0016020	Membrane
Ir62a	7227.FBpp0099386	GO Component	GO:0016021	Integral component of membrane
Ir62a	7227.FBpp0099386	GO Component	GO:0031224	Intrinsic component of membrane
Ir62a	7227.FBpp0099386	GO Component	GO:0110165	Cellular anatomical entity
Ir62a	7227.FBpp0099386	STRING clusters	CL:25838	Taste receptor activity, and Ligand-gated channel activity
Ir62a	7227.FBpp0099386	STRING clusters	CL:25839	Taste receptor activity, and Epithelial sodium channel
Ir62a	7227.FBpp0099386	STRING clusters	CL:25841	Taste receptor activity, and Ligand-gated channel activity
Ir62a	7227.FBpp0099386	STRING clusters	CL:25843	Taste receptor activity, and Ligand-gated channel activity
Ir62a	7227.FBpp0099386	STRING clusters	CL:25933	Ligand-gated channel activity
Ir62a	7227.FBpp0099386	STRING clusters	CL:25934	Ligand-gated channel activity
Ir62a	7227.FBpp0099386	COMPARTMENTS	GOCC:0016020	Membrane
Ir62a	7227.FBpp0099386	COMPARTMENTS	GOCC:0110165	Cellular anatomical entity
Ir62a	7227.FBpp0099386	UniProt Keywords	KW-0472	Membrane
Ir62a	7227.FBpp0099386	UniProt Keywords	KW-0675	Receptor
Ir62a	7227.FBpp0099386	UniProt Keywords	KW-0732	Signal
Ir62a	7227.FBpp0099386	UniProt Keywords	KW-0812	Transmembrane
Ir62a	7227.FBpp0099386	UniProt Keywords	KW-1133	Transmembrane helix
Ir64a	7227.FBpp0076857	GO Process	GO:0003008	System process
Ir64a	7227.FBpp0076857	GO Process	GO:0006810	Transport
Ir64a	7227.FBpp0076857	GO Process	GO:0006811	Ion transport
Ir64a	7227.FBpp0076857	GO Process	GO:0007154	Cell communication
Ir64a	7227.FBpp0076857	GO Process	GO:0007165	Signal transduction
Ir64a	7227.FBpp0076857	GO Process	GO:0007166	Cell surface receptor signaling pathway
Ir64a	7227.FBpp0076857	GO Process	GO:0007215	Glutamate receptor signaling pathway
Ir64a	7227.FBpp0076857	GO Process	GO:0007267	Cell-cell signaling
Ir64a	7227.FBpp0076857	GO Process	GO:0007268	Chemical synaptic transmission
Ir64a	7227.FBpp0076857	GO Process	GO:0007600	Sensory perception
Ir64a	7227.FBpp0076857	GO Process	GO:0007606	Sensory perception of chemical stimulus
Ir64a	7227.FBpp0076857	GO Process	GO:0007610	Behavior
Ir64a	7227.FBpp0076857	GO Process	GO:0007635	Chemosensory behavior
Ir64a	7227.FBpp0076857	GO Process	GO:0009268	Response to pH
Ir64a	7227.FBpp0076857	GO Process	GO:0009593	Detection of chemical stimulus
Ir64a	7227.FBpp0076857	GO Process	GO:0009628	Response to abiotic stimulus
Ir64a	7227.FBpp0076857	GO Process	GO:0009966	Regulation of signal transduction
Ir64a	7227.FBpp0076857	GO Process	GO:0009967	Positive regulation of signal transduction
Ir64a	7227.FBpp0076857	GO Process	GO:0009987	Cellular process
Ir64a	7227.FBpp0076857	GO Process	GO:0010033	Response to organic substance
Ir64a	7227.FBpp0076857	GO Process	GO:0010034	Response to acetate
Ir64a	7227.FBpp0076857	GO Process	GO:0010035	Response to inorganic substance
Ir64a	7227.FBpp0076857	GO Process	GO:0010157	Response to chlorate
Ir64a	7227.FBpp0076857	GO Process	GO:0010447	Response to acidic pH
Ir64a	7227.FBpp0076857	GO Process	GO:0010646	Regulation of cell communication
Ir64a	7227.FBpp0076857	GO Process	GO:0010647	Positive regulation of cell communication
Ir64a	7227.FBpp0076857	GO Process	GO:0023051	Regulation of signaling
Ir64a	7227.FBpp0076857	GO Process	GO:0023052	Signaling
Ir64a	7227.FBpp0076857	GO Process	GO:0023056	Positive regulation of signaling
Ir64a	7227.FBpp0076857	GO Process	GO:0032501	Multicellular organismal process
Ir64a	7227.FBpp0076857	GO Process	GO:0034220	Ion transmembrane transport
Ir64a	7227.FBpp0076857	GO Process	GO:0035235	Ionotropic glutamate receptor signaling pathway
Ir64a	7227.FBpp0076857	GO Process	GO:0042048	Olfactory behavior
Ir64a	7227.FBpp0076857	GO Process	GO:0042221	Response to chemical
Ir64a	7227.FBpp0076857	GO Process	GO:0042391	Regulation of membrane potential
Ir64a	7227.FBpp0076857	GO Process	GO:0048518	Positive regulation of biological process
Ir64a	7227.FBpp0076857	GO Process	GO:0048522	Positive regulation of cellular process
Ir64a	7227.FBpp0076857	GO Process	GO:0048583	Regulation of response to stimulus
Ir64a	7227.FBpp0076857	GO Process	GO:0048584	Positive regulation of response to stimulus
Ir64a	7227.FBpp0076857	GO Process	GO:0050789	Regulation of biological process
Ir64a	7227.FBpp0076857	GO Process	GO:0050794	Regulation of cellular process
Ir64a	7227.FBpp0076857	GO Process	GO:0050848	Regulation of calcium-mediated signaling
Ir64a	7227.FBpp0076857	GO Process	GO:0050850	Positive regulation of calcium-mediated signaling
Ir64a	7227.FBpp0076857	GO Process	GO:0050877	Nervous system process
Ir64a	7227.FBpp0076857	GO Process	GO:0050896	Response to stimulus
Ir64a	7227.FBpp0076857	GO Process	GO:0050906	Detection of stimulus involved in sensory perception
Ir64a	7227.FBpp0076857	GO Process	GO:0050907	Detection of chemical stimulus involved in sensory perception
Ir64a	7227.FBpp0076857	GO Process	GO:0051179	Localization
Ir64a	7227.FBpp0076857	GO Process	GO:0051234	Establishment of localization
Ir64a	7227.FBpp0076857	GO Process	GO:0051606	Detection of stimulus
Ir64a	7227.FBpp0076857	GO Process	GO:0051716	Cellular response to stimulus
Ir64a	7227.FBpp0076857	GO Process	GO:0055085	Transmembrane transport
Ir64a	7227.FBpp0076857	GO Process	GO:0065007	Biological regulation
Ir64a	7227.FBpp0076857	GO Process	GO:0065008	Regulation of biological quality
Ir64a	7227.FBpp0076857	GO Process	GO:0070887	Cellular response to chemical stimulus
Ir64a	7227.FBpp0076857	GO Process	GO:0071214	Cellular response to abiotic stimulus
Ir64a	7227.FBpp0076857	GO Process	GO:0071310	Cellular response to organic substance
Ir64a	7227.FBpp0076857	GO Process	GO:0071311	Cellular response to acetate
Ir64a	7227.FBpp0076857	GO Process	GO:0071467	Cellular response to pH
Ir64a	7227.FBpp0076857	GO Process	GO:0071468	Cellular response to acidic pH
Ir64a	7227.FBpp0076857	GO Process	GO:0098916	Anterograde trans-synaptic signaling
Ir64a	7227.FBpp0076857	GO Process	GO:0099536	Synaptic signaling
Ir64a	7227.FBpp0076857	GO Process	GO:0099537	Trans-synaptic signaling
Ir64a	7227.FBpp0076857	GO Process	GO:0104004	Cellular response to environmental stimulus
Ir64a	7227.FBpp0076857	GO Process	GO:1901700	Response to oxygen-containing compound
Ir64a	7227.FBpp0076857	GO Process	GO:1901701	Cellular response to oxygen-containing compound
Ir64a	7227.FBpp0076857	GO Process	GO:1902531	Regulation of intracellular signal transduction
Ir64a	7227.FBpp0076857	GO Process	GO:1902533	Positive regulation of intracellular signal transduction
Ir64a	7227.FBpp0076857	GO Process	GO:1990806	Ligand-gated ion channel signaling pathway
Ir64a	7227.FBpp0076857	GO Function	GO:0005215	Transporter activity
Ir64a	7227.FBpp0076857	GO Function	GO:0005216	Ion channel activity
Ir64a	7227.FBpp0076857	GO Function	GO:0015075	Ion transmembrane transporter activity
Ir64a	7227.FBpp0076857	GO Function	GO:0015267	Channel activity
Ir64a	7227.FBpp0076857	GO Function	GO:0015276	Ligand-gated ion channel activity
Ir64a	7227.FBpp0076857	GO Function	GO:0015318	Inorganic molecular entity transmembrane transporter activity
Ir64a	7227.FBpp0076857	GO Function	GO:0022803	Passive transmembrane transporter activity
Ir64a	7227.FBpp0076857	GO Function	GO:0022834	Ligand-gated channel activity
Ir64a	7227.FBpp0076857	GO Function	GO:0022836	Gated channel activity
Ir64a	7227.FBpp0076857	GO Function	GO:0022857	Transmembrane transporter activity
Ir64a	7227.FBpp0076857	GO Function	GO:0038023	Signaling receptor activity
Ir64a	7227.FBpp0076857	GO Function	GO:0060089	Molecular transducer activity
Ir64a	7227.FBpp0076857	GO Component	GO:0005886	Plasma membrane
Ir64a	7227.FBpp0076857	GO Component	GO:0005887	Integral component of plasma membrane
Ir64a	7227.FBpp0076857	GO Component	GO:0008328	Ionotropic glutamate receptor complex
Ir64a	7227.FBpp0076857	GO Component	GO:0016020	Membrane
Ir64a	7227.FBpp0076857	GO Component	GO:0016021	Integral component of membrane
Ir64a	7227.FBpp0076857	GO Component	GO:0017146	NMDA selective glutamate receptor complex
Ir64a	7227.FBpp0076857	GO Component	GO:0030054	Cell junction
Ir64a	7227.FBpp0076857	GO Component	GO:0030425	Dendrite
Ir64a	7227.FBpp0076857	GO Component	GO:0031224	Intrinsic component of membrane
Ir64a	7227.FBpp0076857	GO Component	GO:0031226	Intrinsic component of plasma membrane
Ir64a	7227.FBpp0076857	GO Component	GO:0031252	Cell leading edge
Ir64a	7227.FBpp0076857	GO Component	GO:0031253	Cell projection membrane
Ir64a	7227.FBpp0076857	GO Component	GO:0031256	Leading edge membrane
Ir64a	7227.FBpp0076857	GO Component	GO:0032589	Neuron projection membrane
Ir64a	7227.FBpp0076857	GO Component	GO:0032590	Dendrite membrane
Ir64a	7227.FBpp0076857	GO Component	GO:0032991	Protein-containing complex
Ir64a	7227.FBpp0076857	GO Component	GO:0034702	Ion channel complex
Ir64a	7227.FBpp0076857	GO Component	GO:0034703	Cation channel complex
Ir64a	7227.FBpp0076857	GO Component	GO:0036477	Somatodendritic compartment
Ir64a	7227.FBpp0076857	GO Component	GO:0042995	Cell projection
Ir64a	7227.FBpp0076857	GO Component	GO:0043005	Neuron projection
Ir64a	7227.FBpp0076857	GO Component	GO:0043235	Receptor complex
Ir64a	7227.FBpp0076857	GO Component	GO:0045202	Synapse
Ir64a	7227.FBpp0076857	GO Component	GO:0071683	Sensory dendrite
Ir64a	7227.FBpp0076857	GO Component	GO:0071944	Cell periphery
Ir64a	7227.FBpp0076857	GO Component	GO:0097447	Dendritic tree
Ir64a	7227.FBpp0076857	GO Component	GO:0098590	Plasma membrane region
Ir64a	7227.FBpp0076857	GO Component	GO:0098796	Membrane protein complex
Ir64a	7227.FBpp0076857	GO Component	GO:0098797	Plasma membrane protein complex
Ir64a	7227.FBpp0076857	GO Component	GO:0098802	Plasma membrane signaling receptor complex
Ir64a	7227.FBpp0076857	GO Component	GO:0098878	Neurotransmitter receptor complex
Ir64a	7227.FBpp0076857	GO Component	GO:0110165	Cellular anatomical entity
Ir64a	7227.FBpp0076857	GO Component	GO:0120025	Plasma membrane bounded cell projection
Ir64a	7227.FBpp0076857	GO Component	GO:1902495	Transmembrane transporter complex
Ir64a	7227.FBpp0076857	GO Component	GO:1990351	Transporter complex
Ir64a	7227.FBpp0076857	STRING clusters	CL:25557	Odorant binding, and Ligand-gated ion channel
Ir64a	7227.FBpp0076857	STRING clusters	CL:25558	Detection of chemical stimulus involved in sensory perception of smell, and Ligand-gated ion channel
Ir64a	7227.FBpp0076857	STRING clusters	CL:25560	Detection of chemical stimulus involved in sensory perception of smell, and Ligand-gated ion channel
Ir64a	7227.FBpp0076857	STRING clusters	CL:25682	Ligand-gated ion channel, and Cellular response to pheromone
Ir64a	7227.FBpp0076857	STRING clusters	CL:25685	Ligand-gated ion channel, and Transmission of nerve impulse
Ir64a	7227.FBpp0076857	STRING clusters	CL:25687	Ligand-gated ion channel
Ir64a	7227.FBpp0076857	Reactome	DME-112314	Neurotransmitter receptors and postsynaptic signal transmission
Ir64a	7227.FBpp0076857	Reactome	DME-112315	Transmission across Chemical Synapses
Ir64a	7227.FBpp0076857	Reactome	DME-112316	Neuronal System
Ir64a	7227.FBpp0076857	Reactome	DME-399710	Activation of AMPA receptors
Ir64a	7227.FBpp0076857	Reactome	DME-399719	Trafficking of AMPA receptors
Ir64a	7227.FBpp0076857	Reactome	DME-399721	Glutamate binding, activation of AMPA receptors and synaptic plasticity
Ir64a	7227.FBpp0076857	Reactome	DME-416993	Trafficking of GluR2-containing AMPA receptors
Ir64a	7227.FBpp0076857	Reactome	DME-438066	Unblocking of NMDA receptors, glutamate binding and activation
Ir64a	7227.FBpp0076857	Reactome	DME-442755	Activation of NMDA receptors and postsynaptic events
Ir64a	7227.FBpp0076857	Reactome	DME-6794362	Protein-protein interactions at synapses
Ir64a	7227.FBpp0076857	Reactome	DME-8849932	Synaptic adhesion-like molecules
Ir64a	7227.FBpp0076857	COMPARTMENTS	GOCC:0005886	Plasma membrane
Ir64a	7227.FBpp0076857	COMPARTMENTS	GOCC:0005887	Integral component of plasma membrane
Ir64a	7227.FBpp0076857	COMPARTMENTS	GOCC:0008328	Ionotropic glutamate receptor complex
Ir64a	7227.FBpp0076857	COMPARTMENTS	GOCC:0016020	Membrane
Ir64a	7227.FBpp0076857	COMPARTMENTS	GOCC:0016021	Integral component of membrane
Ir64a	7227.FBpp0076857	COMPARTMENTS	GOCC:0017146	NMDA selective glutamate receptor complex
Ir64a	7227.FBpp0076857	COMPARTMENTS	GOCC:0030425	Dendrite
Ir64a	7227.FBpp0076857	COMPARTMENTS	GOCC:0031224	Intrinsic component of membrane
Ir64a	7227.FBpp0076857	COMPARTMENTS	GOCC:0031226	Intrinsic component of plasma membrane
Ir64a	7227.FBpp0076857	COMPARTMENTS	GOCC:0031252	Cell leading edge
Ir64a	7227.FBpp0076857	COMPARTMENTS	GOCC:0031253	Cell projection membrane
Ir64a	7227.FBpp0076857	COMPARTMENTS	GOCC:0031256	Leading edge membrane
Ir64a	7227.FBpp0076857	COMPARTMENTS	GOCC:0032589	Neuron projection membrane
Ir64a	7227.FBpp0076857	COMPARTMENTS	GOCC:0032590	Dendrite membrane
Ir64a	7227.FBpp0076857	COMPARTMENTS	GOCC:0032991	Protein-containing complex
Ir64a	7227.FBpp0076857	COMPARTMENTS	GOCC:0034702	Ion channel complex
Ir64a	7227.FBpp0076857	COMPARTMENTS	GOCC:0034703	Cation channel complex
Ir64a	7227.FBpp0076857	COMPARTMENTS	GOCC:0036477	Somatodendritic compartment
Ir64a	7227.FBpp0076857	COMPARTMENTS	GOCC:0042995	Cell projection
Ir64a	7227.FBpp0076857	COMPARTMENTS	GOCC:0043005	Neuron projection
Ir64a	7227.FBpp0076857	COMPARTMENTS	GOCC:0043235	Receptor complex
Ir64a	7227.FBpp0076857	COMPARTMENTS	GOCC:0071683	Sensory dendrite
Ir64a	7227.FBpp0076857	COMPARTMENTS	GOCC:0071944	Cell periphery
Ir64a	7227.FBpp0076857	COMPARTMENTS	GOCC:0097447	Dendritic tree
Ir64a	7227.FBpp0076857	COMPARTMENTS	GOCC:0098590	Plasma membrane region
Ir64a	7227.FBpp0076857	COMPARTMENTS	GOCC:0098796	Membrane protein complex
Ir64a	7227.FBpp0076857	COMPARTMENTS	GOCC:0098797	Plasma membrane protein complex
Ir64a	7227.FBpp0076857	COMPARTMENTS	GOCC:0098802	Plasma membrane signaling receptor complex
Ir64a	7227.FBpp0076857	COMPARTMENTS	GOCC:0098878	Neurotransmitter receptor complex
Ir64a	7227.FBpp0076857	COMPARTMENTS	GOCC:0110165	Cellular anatomical entity
Ir64a	7227.FBpp0076857	COMPARTMENTS	GOCC:0120025	Plasma membrane bounded cell projection
Ir64a	7227.FBpp0076857	COMPARTMENTS	GOCC:1902495	Transmembrane transporter complex
Ir64a	7227.FBpp0076857	COMPARTMENTS	GOCC:1990351	Transporter complex
Ir64a	7227.FBpp0076857	Monarch	FBcv:0000349	Viable
Ir64a	7227.FBpp0076857	Monarch	FBcv:0000404	Abnormal smell perception
Ir64a	7227.FBpp0076857	Monarch	FBcv:0000434	Abnormal neurophysiology
Ir64a	7227.FBpp0076857	Monarch	FBcv:0000681	Abnormal sensory perception
Ir64a	7227.FBpp0076857	UniProt Keywords	KW-0472	Membrane
Ir64a	7227.FBpp0076857	UniProt Keywords	KW-0675	Receptor
Ir64a	7227.FBpp0076857	UniProt Keywords	KW-0732	Signal
Ir64a	7227.FBpp0076857	UniProt Keywords	KW-0812	Transmembrane
Ir64a	7227.FBpp0076857	UniProt Keywords	KW-1133	Transmembrane helix
Ir64a	7227.FBpp0076857	Pfam	PF00060	Ligand-gated ion channel
Ir64a	7227.FBpp0076857	InterPro	IPR001320	Ionotropic glutamate receptor, C-terminal
Ir68a	7227.FBpp0075915	GO Process	GO:0006810	Transport
Ir68a	7227.FBpp0075915	GO Process	GO:0006811	Ion transport
Ir68a	7227.FBpp0075915	GO Process	GO:0009593	Detection of chemical stimulus
Ir68a	7227.FBpp0075915	GO Process	GO:0009987	Cellular process
Ir68a	7227.FBpp0075915	GO Process	GO:0034220	Ion transmembrane transport
Ir68a	7227.FBpp0075915	GO Process	GO:0042221	Response to chemical
Ir68a	7227.FBpp0075915	GO Process	GO:0050896	Response to stimulus
Ir68a	7227.FBpp0075915	GO Process	GO:0051179	Localization
Ir68a	7227.FBpp0075915	GO Process	GO:0051234	Establishment of localization
Ir68a	7227.FBpp0075915	GO Process	GO:0051606	Detection of stimulus
Ir68a	7227.FBpp0075915	GO Process	GO:0055085	Transmembrane transport
Ir68a	7227.FBpp0075915	GO Function	GO:0005215	Transporter activity
Ir68a	7227.FBpp0075915	GO Function	GO:0005216	Ion channel activity
Ir68a	7227.FBpp0075915	GO Function	GO:0015075	Ion transmembrane transporter activity
Ir68a	7227.FBpp0075915	GO Function	GO:0015267	Channel activity
Ir68a	7227.FBpp0075915	GO Function	GO:0015276	Ligand-gated ion channel activity
Ir68a	7227.FBpp0075915	GO Function	GO:0015318	Inorganic molecular entity transmembrane transporter activity
Ir68a	7227.FBpp0075915	GO Function	GO:0022803	Passive transmembrane transporter activity
Ir68a	7227.FBpp0075915	GO Function	GO:0022834	Ligand-gated channel activity
Ir68a	7227.FBpp0075915	GO Function	GO:0022836	Gated channel activity
Ir68a	7227.FBpp0075915	GO Function	GO:0022857	Transmembrane transporter activity
Ir68a	7227.FBpp0075915	GO Component	GO:0016020	Membrane
Ir68a	7227.FBpp0075915	GO Component	GO:0016021	Integral component of membrane
Ir68a	7227.FBpp0075915	GO Component	GO:0031224	Intrinsic component of membrane
Ir68a	7227.FBpp0075915	GO Component	GO:0110165	Cellular anatomical entity
Ir68a	7227.FBpp0075915	STRING clusters	CL:25557	Odorant binding, and Ligand-gated ion channel
Ir68a	7227.FBpp0075915	STRING clusters	CL:25558	Detection of chemical stimulus involved in sensory perception of smell, and Ligand-gated ion channel
Ir68a	7227.FBpp0075915	STRING clusters	CL:25560	Detection of chemical stimulus involved in sensory perception of smell, and Ligand-gated ion channel
Ir68a	7227.FBpp0075915	STRING clusters	CL:25682	Ligand-gated ion channel, and Cellular response to pheromone
Ir68a	7227.FBpp0075915	STRING clusters	CL:25685	Ligand-gated ion channel, and Transmission of nerve impulse
Ir68a	7227.FBpp0075915	STRING clusters	CL:25687	Ligand-gated ion channel
Ir68a	7227.FBpp0075915	COMPARTMENTS	GOCC:0016020	Membrane
Ir68a	7227.FBpp0075915	COMPARTMENTS	GOCC:0016021	Integral component of membrane
Ir68a	7227.FBpp0075915	COMPARTMENTS	GOCC:0031224	Intrinsic component of membrane
Ir68a	7227.FBpp0075915	COMPARTMENTS	GOCC:0110165	Cellular anatomical entity
Ir68a	7227.FBpp0075915	Monarch	FBcv:0000349	Viable
Ir68a	7227.FBpp0075915	Monarch	FBcv:0000374	Fertile
Ir68a	7227.FBpp0075915	UniProt Keywords	KW-0472	Membrane
Ir68a	7227.FBpp0075915	UniProt Keywords	KW-0675	Receptor
Ir68a	7227.FBpp0075915	UniProt Keywords	KW-0732	Signal
Ir68a	7227.FBpp0075915	UniProt Keywords	KW-0812	Transmembrane
Ir68a	7227.FBpp0075915	UniProt Keywords	KW-1133	Transmembrane helix
Ir68a	7227.FBpp0075915	Pfam	PF00060	Ligand-gated ion channel
Ir68a	7227.FBpp0075915	InterPro	IPR001320	Ionotropic glutamate receptor, C-terminal
Ir75a	7227.FBpp0271900	GO Process	GO:0003008	System process
Ir75a	7227.FBpp0271900	GO Process	GO:0006810	Transport
Ir75a	7227.FBpp0271900	GO Process	GO:0006811	Ion transport
Ir75a	7227.FBpp0271900	GO Process	GO:0007154	Cell communication
Ir75a	7227.FBpp0271900	GO Process	GO:0007165	Signal transduction
Ir75a	7227.FBpp0271900	GO Process	GO:0007166	Cell surface receptor signaling pathway
Ir75a	7227.FBpp0271900	GO Process	GO:0007215	Glutamate receptor signaling pathway
Ir75a	7227.FBpp0271900	GO Process	GO:0007267	Cell-cell signaling
Ir75a	7227.FBpp0271900	GO Process	GO:0007268	Chemical synaptic transmission
Ir75a	7227.FBpp0271900	GO Process	GO:0007600	Sensory perception
Ir75a	7227.FBpp0271900	GO Process	GO:0007605	Sensory perception of sound
Ir75a	7227.FBpp0271900	GO Process	GO:0007606	Sensory perception of chemical stimulus
Ir75a	7227.FBpp0271900	GO Process	GO:0007608	Sensory perception of smell
Ir75a	7227.FBpp0271900	GO Process	GO:0009593	Detection of chemical stimulus
Ir75a	7227.FBpp0271900	GO Process	GO:0009987	Cellular process
Ir75a	7227.FBpp0271900	GO Process	GO:0023052	Signaling
Ir75a	7227.FBpp0271900	GO Process	GO:0032501	Multicellular organismal process
Ir75a	7227.FBpp0271900	GO Process	GO:0034220	Ion transmembrane transport
Ir75a	7227.FBpp0271900	GO Process	GO:0035235	Ionotropic glutamate receptor signaling pathway
Ir75a	7227.FBpp0271900	GO Process	GO:0042221	Response to chemical
Ir75a	7227.FBpp0271900	GO Process	GO:0042391	Regulation of membrane potential
Ir75a	7227.FBpp0271900	GO Process	GO:0050789	Regulation of biological process
Ir75a	7227.FBpp0271900	GO Process	GO:0050794	Regulation of cellular process
Ir75a	7227.FBpp0271900	GO Process	GO:0050877	Nervous system process
Ir75a	7227.FBpp0271900	GO Process	GO:0050896	Response to stimulus
Ir75a	7227.FBpp0271900	GO Process	GO:0050906	Detection of stimulus involved in sensory perception
Ir75a	7227.FBpp0271900	GO Process	GO:0050907	Detection of chemical stimulus involved in sensory perception
Ir75a	7227.FBpp0271900	GO Process	GO:0050911	Detection of chemical stimulus involved in sensory perception of smell
Ir75a	7227.FBpp0271900	GO Process	GO:0050954	Sensory perception of mechanical stimulus
Ir75a	7227.FBpp0271900	GO Process	GO:0051179	Localization
Ir75a	7227.FBpp0271900	GO Process	GO:0051234	Establishment of localization
Ir75a	7227.FBpp0271900	GO Process	GO:0051606	Detection of stimulus
Ir75a	7227.FBpp0271900	GO Process	GO:0051716	Cellular response to stimulus
Ir75a	7227.FBpp0271900	GO Process	GO:0055085	Transmembrane transport
Ir75a	7227.FBpp0271900	GO Process	GO:0065007	Biological regulation
Ir75a	7227.FBpp0271900	GO Process	GO:0065008	Regulation of biological quality
Ir75a	7227.FBpp0271900	GO Process	GO:0098916	Anterograde trans-synaptic signaling
Ir75a	7227.FBpp0271900	GO Process	GO:0099536	Synaptic signaling
Ir75a	7227.FBpp0271900	GO Process	GO:0099537	Trans-synaptic signaling
Ir75a	7227.FBpp0271900	GO Process	GO:1990806	Ligand-gated ion channel signaling pathway
Ir75a	7227.FBpp0271900	GO Function	GO:0004888	Transmembrane signaling receptor activity
Ir75a	7227.FBpp0271900	GO Function	GO:0004984	Olfactory receptor activity
Ir75a	7227.FBpp0271900	GO Function	GO:0005215	Transporter activity
Ir75a	7227.FBpp0271900	GO Function	GO:0005216	Ion channel activity
Ir75a	7227.FBpp0271900	GO Function	GO:0015075	Ion transmembrane transporter activity
Ir75a	7227.FBpp0271900	GO Function	GO:0015267	Channel activity
Ir75a	7227.FBpp0271900	GO Function	GO:0015276	Ligand-gated ion channel activity
Ir75a	7227.FBpp0271900	GO Function	GO:0015318	Inorganic molecular entity transmembrane transporter activity
Ir75a	7227.FBpp0271900	GO Function	GO:0022803	Passive transmembrane transporter activity
Ir75a	7227.FBpp0271900	GO Function	GO:0022834	Ligand-gated channel activity
Ir75a	7227.FBpp0271900	GO Function	GO:0022836	Gated channel activity
Ir75a	7227.FBpp0271900	GO Function	GO:0022857	Transmembrane transporter activity
Ir75a	7227.FBpp0271900	GO Function	GO:0038023	Signaling receptor activity
Ir75a	7227.FBpp0271900	GO Function	GO:0060089	Molecular transducer activity
Ir75a	7227.FBpp0271900	GO Component	GO:0005886	Plasma membrane
Ir75a	7227.FBpp0271900	GO Component	GO:0005887	Integral component of plasma membrane
Ir75a	7227.FBpp0271900	GO Component	GO:0008328	Ionotropic glutamate receptor complex
Ir75a	7227.FBpp0271900	GO Component	GO:0016020	Membrane
Ir75a	7227.FBpp0271900	GO Component	GO:0016021	Integral component of membrane
Ir75a	7227.FBpp0271900	GO Component	GO:0017146	NMDA selective glutamate receptor complex
Ir75a	7227.FBpp0271900	GO Component	GO:0030054	Cell junction
Ir75a	7227.FBpp0271900	GO Component	GO:0030425	Dendrite
Ir75a	7227.FBpp0271900	GO Component	GO:0031224	Intrinsic component of membrane
Ir75a	7227.FBpp0271900	GO Component	GO:0031226	Intrinsic component of plasma membrane
Ir75a	7227.FBpp0271900	GO Component	GO:0032991	Protein-containing complex
Ir75a	7227.FBpp0271900	GO Component	GO:0034702	Ion channel complex
Ir75a	7227.FBpp0271900	GO Component	GO:0034703	Cation channel complex
Ir75a	7227.FBpp0271900	GO Component	GO:0036477	Somatodendritic compartment
Ir75a	7227.FBpp0271900	GO Component	GO:0042995	Cell projection
Ir75a	7227.FBpp0271900	GO Component	GO:0043005	Neuron projection
Ir75a	7227.FBpp0271900	GO Component	GO:0043235	Receptor complex
Ir75a	7227.FBpp0271900	GO Component	GO:0044297	Cell body
Ir75a	7227.FBpp0271900	GO Component	GO:0045202	Synapse
Ir75a	7227.FBpp0271900	GO Component	GO:0071683	Sensory dendrite
Ir75a	7227.FBpp0271900	GO Component	GO:0071944	Cell periphery
Ir75a	7227.FBpp0271900	GO Component	GO:0097447	Dendritic tree
Ir75a	7227.FBpp0271900	GO Component	GO:0098796	Membrane protein complex
Ir75a	7227.FBpp0271900	GO Component	GO:0098797	Plasma membrane protein complex
Ir75a	7227.FBpp0271900	GO Component	GO:0098802	Plasma membrane signaling receptor complex
Ir75a	7227.FBpp0271900	GO Component	GO:0098878	Neurotransmitter receptor complex
Ir75a	7227.FBpp0271900	GO Component	GO:0110165	Cellular anatomical entity
Ir75a	7227.FBpp0271900	GO Component	GO:0120025	Plasma membrane bounded cell projection
Ir75a	7227.FBpp0271900	GO Component	GO:1902495	Transmembrane transporter complex
Ir75a	7227.FBpp0271900	GO Component	GO:1990351	Transporter complex
Ir75a	7227.FBpp0271900	STRING clusters	CL:25557	Odorant binding, and Ligand-gated ion channel
Ir75a	7227.FBpp0271900	STRING clusters	CL:25558	Detection of chemical stimulus involved in sensory perception of smell, and Ligand-gated ion channel
Ir75a	7227.FBpp0271900	STRING clusters	CL:25560	Detection of chemical stimulus involved in sensory perception of smell, and Ligand-gated ion channel
Ir75a	7227.FBpp0271900	STRING clusters	CL:25682	Ligand-gated ion channel, and Cellular response to pheromone
Ir75a	7227.FBpp0271900	STRING clusters	CL:25685	Ligand-gated ion channel, and Transmission of nerve impulse
Ir75a	7227.FBpp0271900	COMPARTMENTS	GOCC:0005886	Plasma membrane
Ir75a	7227.FBpp0271900	COMPARTMENTS	GOCC:0005887	Integral component of plasma membrane
Ir75a	7227.FBpp0271900	COMPARTMENTS	GOCC:0008328	Ionotropic glutamate receptor complex
Ir75a	7227.FBpp0271900	COMPARTMENTS	GOCC:0016020	Membrane
Ir75a	7227.FBpp0271900	COMPARTMENTS	GOCC:0016021	Integral component of membrane
Ir75a	7227.FBpp0271900	COMPARTMENTS	GOCC:0017146	NMDA selective glutamate receptor complex
Ir75a	7227.FBpp0271900	COMPARTMENTS	GOCC:0030425	Dendrite
Ir75a	7227.FBpp0271900	COMPARTMENTS	GOCC:0031224	Intrinsic component of membrane
Ir75a	7227.FBpp0271900	COMPARTMENTS	GOCC:0031226	Intrinsic component of plasma membrane
Ir75a	7227.FBpp0271900	COMPARTMENTS	GOCC:0032991	Protein-containing complex
Ir75a	7227.FBpp0271900	COMPARTMENTS	GOCC:0034702	Ion channel complex
Ir75a	7227.FBpp0271900	COMPARTMENTS	GOCC:0034703	Cation channel complex
Ir75a	7227.FBpp0271900	COMPARTMENTS	GOCC:0036477	Somatodendritic compartment
Ir75a	7227.FBpp0271900	COMPARTMENTS	GOCC:0042995	Cell projection
Ir75a	7227.FBpp0271900	COMPARTMENTS	GOCC:0043005	Neuron projection
Ir75a	7227.FBpp0271900	COMPARTMENTS	GOCC:0043235	Receptor complex
Ir75a	7227.FBpp0271900	COMPARTMENTS	GOCC:0044297	Cell body
Ir75a	7227.FBpp0271900	COMPARTMENTS	GOCC:0071683	Sensory dendrite
Ir75a	7227.FBpp0271900	COMPARTMENTS	GOCC:0071944	Cell periphery
Ir75a	7227.FBpp0271900	COMPARTMENTS	GOCC:0097447	Dendritic tree
Ir75a	7227.FBpp0271900	COMPARTMENTS	GOCC:0098796	Membrane protein complex
[truncated: 5,505 more rows]
